# Supplementary material for: 2-{[2,8-Bis(trifluoro­meth­yl)quinolin-4-yl](hy­droxy)meth­yl}piperidin-1-ium 3-amino-5-nitro­benzoate sesquihydrate
Source: Acta Crystallogr Sect E Struct Rep Online. 2011 Oct 22;67(Pt 11):o3019–20. doi: 10.1107/S160053681104270X (PMC3247418; doi:10.1107/S160053681104270X)
Supplement: Supplementary file 1 [file e-67-o3019-sup1.cif]

##############################################################################
#                                                                            #
# This CIF contains the data in a paper accepted for publication in          #
# Acta Crystallographica Section E. It conforms to the requirements of       #
# Notes for Authors for Acta Crystallographica Section E, and has been       #
# peer reviewed under the auspices of the IUCr Commission on Journals.       #
#                                                                            #
# Full details of the Crystallographic Information File format               #
# are given in the paper "The Crystallographic Information File (CIF):       #
# a New Standard Archive File for Crystallography" by S. R. Hall, F. H.      #
# Allen and I. D. Brown [Acta Cryst. (1991), A47, 655-685].                  #
#                                                                            #
# The current version of the core CIF dictionary is obtainable from          #
# ftp://ftp.iucr.org/pub/cif_core.dic.                                       #
#                                                                            #
# Software is freely available for graphical display of the structure(s)     #
# in this CIF. For information consult the CIF software page                 #
# http://www.iucr.org/resources/cif/software.                                #
#                                                                            #
# This file may be used for bona fide research purposes within the           #
# scientific community so long as proper attribution is given to the journal # 
# article from which it was obtained.                                        #
#                                                                            #
##############################################################################
data_global
_audit_creation_method     SHELXL-97
_journal_date_recd_electronic     2011-10-11
_journal_date_accepted     2011-10-14
_journal_name_full     'Acta Crystallographica, Section E'
_journal_year     2011
_journal_volume     67
_journal_issue     11
_journal_page_first     o3019
_journal_page_last     o3020
_journal_paper_category     QO
_journal_coeditor_code     LH5355
_publ_contact_author_name     ' Edward RT Tiekink '
_publ_contact_author_address
;
Department of Chemistry, University of Malaya,
50603 Kuala Lumpur, Malaysia
;
_publ_contact_author_email
;
edward.tiekink@gmail.com
;
_publ_contact_author_fax     ' +60 3 7967 4193 '
_publ_contact_author_phone     ' +60 3 7967 6775 '
_publ_section_title
;
2-{[2,8-Bis(trifluoromethyl)quinolin-4-yl](hydroxy)methyl}piperidin-1-ium
3-amino-5-nitrobenzoate sesquihydrate
;
loop_
    _publ_author_name
    _publ_author_footnote
    _publ_author_address
    'Marcus V. N. de Souza' .
;
Funda\,c\~ao Oswaldo Cruz,
Instituto de Tecnologia em F\'armacos -- Farmanguinhos,
R. Sizenando Nabuco 100, Manguinhos, 21041-250 Rio de Janeiro, RJ, Brazil
;
    'Wardell, James L.'
;
Additional correspondence author, e-mail: j.wardell@abdn.ac.uk.
;
;
Centro de Desenvolvimento Tecnol\'ogico em Sa\'ude (CDTS),
Funda\,c\~ao Oswaldo Cruz (FIOCRUZ), Casa Amarela,
Campus de Manguinhos, Av. Brasil 4365,
21040-900 Rio de Janeiro, RJ, Brazil
;
    'Wardell, Solange M. S. V.' .
;
CHEMSOL, 1 Harcourt Road, Aberdeen AB15 5NY, Scotland
;
    'Ng, Seik Weng' .
;
Department of Chemistry, University of Malaya,
50603 Kuala Lumpur, Malaysia and Chemistry Department,
Faculty of Science, King Abdulaziz University, PO Box 80203 Jeddah,
Saudi Arabia
;
    'Tiekink, Edward R. T.' .
;
Department of Chemistry, University of Malaya,
50603 Kuala Lumpur, Malaysia
;
_publ_section_synopsis     .
data_I
_audit_creation_method     SHELXL-97
_chemical_name_systematic
;
2-{[2,8-Bis(trifluoromethyl)quinolin-4-yl](hydroxy)methyl}piperidin-1-ium
3-amino-5-nitrobenzoate sesquihydrate
;
_chemical_name_common     ?
_chemical_formula_moiety     'C17 H17 F6 N2 O +, C7 H5 N2 O4 -, 1.5(H2 O)'
_chemical_formula_sum     'C48 H50 F12 N8 O13'
_chemical_formula_iupac     'C17 H17 F6 N2 O +, C7 H5 N2 O4 -, 1.5H2 O'
_chemical_formula_weight     587.48
_chemical_melting_point     ?
_symmetry_cell_setting     triclinic
_symmetry_space_group_name_H-M     'P -1'
_symmetry_space_group_name_Hall     '-P 1 '
loop_
    _symmetry_equiv_pos_as_xyz
    'x, y, z'
    '-x, -y, -z'
_cell_length_a     9.1705(5)
_cell_length_b     12.5446(9)
_cell_length_c     12.7788(8)
_cell_angle_alpha     66.278(4)
_cell_angle_beta     77.261(4)
_cell_angle_gamma     71.537(4)
_cell_volume     1269.23(14)
_cell_formula_units_Z     2
_cell_measurement_reflns_used     30639
_cell_measurement_theta_min     2.91
_cell_measurement_theta_max     27.48
_cell_measurement_temperature     120(2)
_exptl_crystal_description     block
_exptl_crystal_colour     orange
_exptl_crystal_size_max     0.28
_exptl_crystal_size_mid     0.16
_exptl_crystal_size_min     0.10
_exptl_crystal_density_diffrn     1.537
_exptl_crystal_density_meas     ?
_exptl_crystal_density_method     'not measured'
_exptl_crystal_F_000     606
_exptl_absorpt_coefficient_mu     0.140
_exptl_absorpt_correction_type     multi-scan
_exptl_absorpt_process_details     '(SADABS; Sheldrick, 2007)'
_exptl_absorpt_correction_T_min     0.6397
_exptl_absorpt_correction_T_max     0.7456
_exptl_special_details
;
;
_diffrn_ambient_temperature     120(2)
_diffrn_radiation_type     MoK\a
_diffrn_radiation_wavelength     0.71073
_diffrn_radiation_source     'Bruker-Nonius FR591 rotating anode'
_diffrn_radiation_monochromator     '10cm confocal mirrors'
_diffrn_measurement_device_type
                              'Bruker--Nonius APEXII CCD camera on \k-goniostat'
_diffrn_measurement_method     '\f & \w scans'
_diffrn_detector_area_resol_mean     9.091
_diffrn_reflns_number     25681
_diffrn_reflns_av_R_equivalents     0.0775
_diffrn_reflns_av_sigmaI/netI     0.0826
_diffrn_reflns_theta_min     2.96
_diffrn_reflns_theta_max     27.61
_diffrn_reflns_theta_full     27.61
_diffrn_measured_fraction_theta_max     0.992
_diffrn_measured_fraction_theta_full     0.992
_diffrn_reflns_limit_h_min     -11
_diffrn_reflns_limit_h_max     11
_diffrn_reflns_limit_k_min     -16
_diffrn_reflns_limit_k_max     16
_diffrn_reflns_limit_l_min     -16
_diffrn_reflns_limit_l_max     16
_diffrn_standards_number     0
_diffrn_standards_interval_count     ?
_diffrn_standards_interval_time     ?
_diffrn_standards_decay_%     0
_refine_special_details
;
Refinement of <i>F</i>^2^ against ALL reflections. The weighted <i>R</i>-factor
<i>wR</i> and goodness of fit <i>S</i> are based on <i>F</i>^2^, conventional
<i>R</i>-factors <i>R</i> are based on <i>F</i>, with <i>F</i> set to zero for
negative <i>F</i>^2^. The threshold expression of <i>F</i>^2^ >
2\s(<i>F</i>^2^) is used only for calculating <i>R</i>-factors(gt) <i>etc</i>.
and is not relevant to the choice of reflections for refinement.
<i>R</i>-factors based on <i>F</i>^2^ are statistically about twice as large
as those based on <i>F</i>, and <i>R</i>- factors based on ALL data will be
even larger.
;
_reflns_number_total     5832
_reflns_number_gt     3477
_reflns_threshold_expression     I>2\s(I)
_refine_ls_structure_factor_coef     Fsqd
_refine_ls_matrix_type     full
_refine_ls_R_factor_all     0.1197
_refine_ls_R_factor_gt     0.0642
_refine_ls_wR_factor_gt     0.1472
_refine_ls_wR_factor_ref     0.1735
_refine_ls_goodness_of_fit_ref     1.030
_refine_ls_restrained_S_all     1.028
_refine_ls_number_reflns     5832
_refine_ls_number_parameters     416
_refine_ls_number_restraints     15
_refine_ls_hydrogen_treatment     mixed
_refine_ls_weighting_scheme     calc
_refine_ls_weighting_details
         'calc w=1/[\s^2^(Fo^2^)+(0.0836P)^2^+0.2367P] where P=(Fo^2^+2Fc^2^)/3'
_atom_sites_solution_hydrogens     geom
_atom_sites_solution_primary     direct
_atom_sites_solution_secondary     difmap
_refine_ls_shift/su_max     0.000
_refine_ls_shift/su_mean     0.000
_refine_diff_density_max     0.392
_refine_diff_density_min     -0.377
_refine_ls_extinction_method     SHELXL97
_refine_ls_extinction_coef     0.032(4)
_refine_ls_extinction_expression
                                  'Fc^*^=kFc[1+0.001xFc^2^\l^3^/sin(2\q)]^-1/4^'
loop_
    _atom_type_symbol
    _atom_type_description
    _atom_type_scat_dispersion_real
    _atom_type_scat_dispersion_imag
    _atom_type_scat_source
    'C' 'C' 0.0033 0.0016
                         'International Tables Vol C Tables 4.2.6.8 and 6.1.1.4'
    'H' 'H' 0.0000 0.0000
                         'International Tables Vol C Tables 4.2.6.8 and 6.1.1.4'
    'N' 'N' 0.0061 0.0033
                         'International Tables Vol C Tables 4.2.6.8 and 6.1.1.4'
    'O' 'O' 0.0106 0.0060
                         'International Tables Vol C Tables 4.2.6.8 and 6.1.1.4'
    'F' 'F' 0.0171 0.0103
                         'International Tables Vol C Tables 4.2.6.8 and 6.1.1.4'
_computing_data_collection     'COLLECT (Hooft, 1998)'
_computing_cell_refinement
                    'DENZO (Otwinowski & Minor, 1997) and COLLECT (Hooft, 1998)'
_computing_data_reduction
                    'DENZO (Otwinowski & Minor, 1997) and COLLECT (Hooft, 1998)'
_computing_structure_solution     'SHELXS97 (Sheldrick, 2008)'
_computing_structure_refinement     'SHELXL97 (Sheldrick, 2008)'
_computing_molecular_graphics
                      'ORTEP-3 (Farrugia, 1997) and DIAMOND (Brandenburg, 2006)'
_computing_publication_material     'publCIF (Westrip, 2010)'
loop_
    _atom_site_type_symbol
    _atom_site_label
    _atom_site_fract_x
    _atom_site_fract_y
    _atom_site_fract_z
    _atom_site_U_iso_or_equiv
    _atom_site_adp_type
    _atom_site_calc_flag
    _atom_site_refinement_flags
    _atom_site_occupancy
    _atom_site_symmetry_multiplicity
    _atom_site_disorder_assembly
    _atom_site_disorder_group
    F F1 0.87381(17) 0.49471(18) 0.83650(15) 0.0532(5) Uani d . 1 1 . .
    F F2 0.74544(19) 0.50218(18) 0.99348(14) 0.0515(5) Uani d . 1 1 . .
    F F3 0.7703(2) 0.66464(17) 0.8535(2) 0.0766(7) Uani d . 1 1 . .
    F F4 0.55227(19) 0.21925(14) 0.99220(14) 0.0443(4) Uani d . 1 1 . .
    F F5 0.69944(17) 0.22502(14) 0.83406(15) 0.0457(5) Uani d . 1 1 . .
    F F6 0.51655(18) 0.13558(14) 0.88618(15) 0.0443(4) Uani d . 1 1 . .
    O O1 0.3030(2) 0.89697(16) 0.68621(16) 0.0321(4) Uani d D 1 1 . .
    H H1 0.287(4) 0.940(2) 0.6179(12) 0.048 Uiso d D 1 1 . .
    O O2 0.2506(2) 1.03009(17) 0.46810(18) 0.0442(5) Uani d . 1 1 . .
    O O3 0.0666(2) 1.19038(17) 0.39087(19) 0.0437(5) Uani d . 1 1 . .
    O O4 0.0825(2) 1.58565(17) 0.37663(17) 0.0409(5) Uani d . 1 1 . .
    O O5 0.2815(3) 1.60038(18) 0.42819(19) 0.0509(6) Uani d . 1 1 . .
    O O1W 0.3447(6) 1.0482(5) 0.7901(4) 0.0431(14) Uani d PD 0.414(3) 1 A 1
    H H1W1 0.358(8) 0.991(5) 0.768(7) 0.065 Uiso d PD 0.414(3) 1 A 1
    H H1W2 0.413(7) 1.086(6) 0.754(6) 0.065 Uiso d PD 0.414(3) 1 A 1
    O O2W 0.0428(4) 1.1348(3) 0.7158(3) 0.0449(11) Uani d PD 0.627(6) 1 B 2
    H H2W1 0.128(3) 1.133(4) 0.733(5) 0.067 Uiso d PD 0.627(6) 1 B 2
    H H2W2 -0.006(5) 1.2078(17) 0.689(5) 0.067 Uiso d PD 0.627(6) 1 B 2
    O O3W -0.0625(6) 1.1518(4) 0.6409(4) 0.0467(16) Uani d PD 0.459(5) 1 C 3
    H H3W1 -0.022(9) 1.158(6) 0.573(3) 0.070 Uiso d PD 0.459(5) 1 C 3
    H H3W2 -0.096(9) 1.221(3) 0.644(6) 0.070 Uiso d PD 0.459(5) 1 C 3
    N N1 0.5885(2) 0.46024(19) 0.84811(18) 0.0284(5) Uani d . 1 1 . .
    N N2 -0.0203(2) 0.9090(2) 0.7489(2) 0.0297(5) Uani d D 1 1 . .
    H H21 -0.039(3) 0.895(3) 0.6913(17) 0.036 Uiso d D 1 1 . .
    H H22 0.008(3) 0.9766(16) 0.727(2) 0.036 Uiso d D 1 1 . .
    N N3 0.2069(3) 1.5407(2) 0.41647(19) 0.0338(5) Uani d . 1 1 . .
    N N4 0.6061(3) 1.1835(2) 0.5903(2) 0.0467(7) Uani d D 1 1 . .
    H H41 0.657(3) 1.1130(16) 0.585(3) 0.056 Uiso d D 1 1 . .
    H H42 0.660(3) 1.230(3) 0.590(3) 0.056 Uiso d D 1 1 . .
    C C1 0.6030(3) 0.5648(2) 0.8371(2) 0.0273(6) Uani d . 1 1 . .
    C C2 0.4964(3) 0.6767(2) 0.7926(2) 0.0269(6) Uani d . 1 1 . .
    H H2A 0.5132 0.7488 0.7899 0.032 Uiso calc R 1 1 . .
    C C3 0.3666(3) 0.6788(2) 0.7529(2) 0.0261(6) Uani d . 1 1 . .
    C C4 0.3486(3) 0.5686(2) 0.7576(2) 0.0262(6) Uani d . 1 1 . .
    C C5 0.2229(3) 0.5601(2) 0.7155(2) 0.0295(6) Uani d . 1 1 . .
    H H5 0.1475 0.6313 0.6800 0.035 Uiso calc R 1 1 . .
    C C6 0.2094(3) 0.4515(2) 0.7256(2) 0.0320(6) Uani d . 1 1 . .
    H H6A 0.1254 0.4478 0.6962 0.038 Uiso calc R 1 1 . .
    C C7 0.3189(3) 0.3440(2) 0.7793(2) 0.0325(6) Uani d . 1 1 . .
    H H7 0.3071 0.2686 0.7868 0.039 Uiso calc R 1 1 . .
    C C8 0.4418(3) 0.3481(2) 0.8204(2) 0.0295(6) Uani d . 1 1 . .
    C C9 0.4616(3) 0.4604(2) 0.8081(2) 0.0273(6) Uani d . 1 1 . .
    C C10 0.7471(3) 0.5578(2) 0.8802(2) 0.0322(6) Uani d . 1 1 . .
    C C11 0.5530(3) 0.2330(2) 0.8820(3) 0.0350(6) Uani d . 1 1 . .
    C C12 0.2441(3) 0.7967(2) 0.7111(2) 0.0278(6) Uani d . 1 1 . .
    H H12A 0.2092 0.8029 0.6396 0.033 Uiso calc R 1 1 . .
    C C13 0.1041(3) 0.7996(2) 0.8030(2) 0.0281(6) Uani d . 1 1 . .
    H H13 0.0664 0.7264 0.8232 0.034 Uiso calc R 1 1 . .
    C C14 -0.1666(3) 0.9248(3) 0.8275(3) 0.0371(7) Uani d . 1 1 . .
    H H14A -0.2144 0.8581 0.8453 0.045 Uiso calc R 1 1 . .
    H H14B -0.2404 1.0013 0.7885 0.045 Uiso calc R 1 1 . .
    C C15 -0.1351(3) 0.9265(3) 0.9384(2) 0.0374(7) Uani d . 1 1 . .
    H H15A -0.2316 0.9299 0.9914 0.045 Uiso calc R 1 1 . .
    H H15B -0.1005 0.9994 0.9217 0.045 Uiso calc R 1 1 . .
    C C16 -0.0107(3) 0.8142(3) 0.9959(2) 0.0385(7) Uani d . 1 1 . .
    H H16A 0.0126 0.8192 1.0656 0.046 Uiso calc R 1 1 . .
    H H16B -0.0491 0.7416 1.0196 0.046 Uiso calc R 1 1 . .
    C C17 0.1353(3) 0.8042(3) 0.9131(2) 0.0328(6) Uani d . 1 1 . .
    H H17A 0.2141 0.7304 0.9506 0.039 Uiso calc R 1 1 . .
    H H17B 0.1773 0.8742 0.8939 0.039 Uiso calc R 1 1 . .
    C C18 0.1878(3) 1.1404(2) 0.4389(2) 0.0297(6) Uani d . 1 1 . .
    C C19 0.2628(3) 1.2185(2) 0.4629(2) 0.0273(6) Uani d . 1 1 . .
    C C20 0.1963(3) 1.3416(2) 0.4311(2) 0.0275(6) Uani d . 1 1 . .
    H H20 0.1021 1.3781 0.3969 0.033 Uiso calc R 1 1 . .
    C C21 0.2735(3) 1.4088(2) 0.4515(2) 0.0294(6) Uani d . 1 1 . .
    C C22 0.4084(3) 1.3611(2) 0.5017(2) 0.0322(6) Uani d . 1 1 . .
    H H22A 0.4565 1.4115 0.5137 0.039 Uiso calc R 1 1 . .
    C C23 0.4745(3) 1.2369(2) 0.5350(2) 0.0325(6) Uani d . 1 1 . .
    C C24 0.3990(3) 1.1676(2) 0.5141(2) 0.0297(6) Uani d . 1 1 . .
    H H24 0.4425 1.0832 0.5356 0.036 Uiso calc R 1 1 . .
loop_
    _atom_site_aniso_label
    _atom_site_aniso_U_11
    _atom_site_aniso_U_22
    _atom_site_aniso_U_33
    _atom_site_aniso_U_12
    _atom_site_aniso_U_13
    _atom_site_aniso_U_23
    F1 0.0231(8) 0.0818(14) 0.0522(11) -0.0005(8) -0.0032(7) -0.0318(10)
    F2 0.0431(10) 0.0790(14) 0.0330(9) -0.0209(9) -0.0030(7) -0.0173(9)
    F3 0.0609(12) 0.0301(11) 0.140(2) -0.0128(9) -0.0556(13) -0.0075(12)
    F4 0.0490(10) 0.0316(10) 0.0437(10) -0.0045(7) -0.0151(8) -0.0043(8)
    F5 0.0274(8) 0.0313(9) 0.0670(12) 0.0030(7) -0.0015(8) -0.0161(9)
    F6 0.0432(9) 0.0209(9) 0.0658(11) -0.0029(7) -0.0133(8) -0.0129(8)
    O1 0.0339(10) 0.0219(10) 0.0374(10) -0.0080(8) -0.0063(8) -0.0055(8)
    O2 0.0627(13) 0.0206(11) 0.0550(13) -0.0047(9) -0.0330(11) -0.0102(9)
    O3 0.0380(11) 0.0283(11) 0.0703(14) -0.0028(9) -0.0203(10) -0.0201(11)
    O4 0.0492(12) 0.0263(11) 0.0478(12) -0.0050(9) -0.0130(10) -0.0133(10)
    O5 0.0781(15) 0.0252(11) 0.0601(14) -0.0162(10) -0.0286(12) -0.0129(10)
    O1W 0.050(3) 0.044(3) 0.040(3) -0.017(2) -0.003(2) -0.019(3)
    O2W 0.043(2) 0.032(2) 0.056(2) -0.0070(15) -0.0043(17) -0.0147(18)
    O3W 0.049(3) 0.030(3) 0.055(3) -0.005(2) -0.003(2) -0.014(2)
    N1 0.0231(11) 0.0252(12) 0.0322(12) -0.0050(9) 0.0003(9) -0.0081(10)
    N2 0.0301(11) 0.0209(12) 0.0385(13) -0.0007(9) -0.0104(10) -0.0120(10)
    N3 0.0525(15) 0.0229(12) 0.0296(12) -0.0110(11) -0.0067(11) -0.0107(10)
    N4 0.0625(17) 0.0285(14) 0.0600(17) -0.0056(12) -0.0316(14) -0.0185(13)
    C1 0.0240(12) 0.0243(14) 0.0288(13) -0.0051(10) -0.0005(10) -0.0066(11)
    C2 0.0273(13) 0.0208(13) 0.0288(13) -0.0066(10) 0.0010(10) -0.0069(11)
    C3 0.0259(13) 0.0218(13) 0.0250(12) -0.0032(10) -0.0005(10) -0.0060(11)
    C4 0.0239(12) 0.0234(14) 0.0273(13) -0.0038(10) -0.0009(10) -0.0077(11)
    C5 0.0267(13) 0.0240(14) 0.0338(14) 0.0004(10) -0.0028(11) -0.0119(12)
    C6 0.0265(13) 0.0310(15) 0.0389(15) -0.0043(11) -0.0037(11) -0.0152(13)
    C7 0.0300(14) 0.0257(15) 0.0416(15) -0.0041(11) -0.0019(12) -0.0153(13)
    C8 0.0256(13) 0.0246(14) 0.0354(14) -0.0014(10) -0.0016(11) -0.0125(12)
    C9 0.0207(12) 0.0269(14) 0.0299(13) -0.0044(10) 0.0010(10) -0.0089(11)
    C10 0.0311(14) 0.0240(14) 0.0366(15) -0.0069(11) -0.0026(12) -0.0065(12)
    C11 0.0308(14) 0.0220(14) 0.0465(17) -0.0028(11) -0.0034(12) -0.0099(13)
    C12 0.0268(13) 0.0188(13) 0.0336(14) -0.0023(10) -0.0065(11) -0.0061(11)
    C13 0.0261(13) 0.0150(13) 0.0379(14) -0.0004(10) -0.0057(11) -0.0067(11)
    C14 0.0246(13) 0.0301(16) 0.0555(18) -0.0004(11) -0.0057(12) -0.0186(14)
    C15 0.0319(14) 0.0318(16) 0.0440(16) -0.0014(12) 0.0000(12) -0.0162(14)
    C16 0.0350(15) 0.0324(16) 0.0402(16) -0.0012(12) 0.0003(12) -0.0131(14)
    C17 0.0294(13) 0.0281(15) 0.0371(15) -0.0019(11) -0.0072(11) -0.0102(12)
    C18 0.0413(15) 0.0230(14) 0.0255(13) -0.0078(12) -0.0068(11) -0.0081(11)
    C19 0.0386(14) 0.0244(14) 0.0201(12) -0.0106(11) -0.0022(11) -0.0077(11)
    C20 0.0354(14) 0.0232(14) 0.0258(13) -0.0089(11) -0.0023(11) -0.0102(11)
    C21 0.0457(16) 0.0197(13) 0.0235(13) -0.0080(11) -0.0043(11) -0.0083(11)
    C22 0.0469(16) 0.0258(15) 0.0300(14) -0.0127(12) -0.0069(12) -0.0121(12)
    C23 0.0470(16) 0.0283(15) 0.0272(13) -0.0104(12) -0.0108(12) -0.0106(12)
    C24 0.0422(15) 0.0213(14) 0.0254(13) -0.0069(11) -0.0070(11) -0.0073(11)
_geom_special_details
;
All s.u.'s (except the s.u. in the dihedral angle between two l.s. planes) are
estimated using the full covariance matrix. The cell s.u.'s are taken into
account individually in the estimation of s.u.'s in distances, angles and
torsion angles; correlations between s.u.'s in cell parameters are only used
when they are defined by crystal symmetry. An approximate (isotropic)
treatment of cell s.u.'s is used for estimating s.u.'s involving l.s. planes.
;
loop_
    _geom_bond_atom_site_label_1
    _geom_bond_atom_site_label_2
    _geom_bond_site_symmetry_2
    _geom_bond_distance
    _geom_bond_publ_flag
    F1 C10 . 1.333(3) ?
    F2 C10 . 1.329(3) ?
    F3 C10 . 1.318(3) ?
    F4 C11 . 1.346(3) ?
    F5 C11 . 1.338(3) ?
    F6 C11 . 1.345(3) ?
    O1 C12 . 1.417(3) ?
    O1 H1 . 0.839(10) ?
    O2 C18 . 1.249(3) ?
    O3 C18 . 1.248(3) ?
    O4 N3 . 1.223(3) ?
    O5 N3 . 1.230(3) ?
    O1W H1W1 . 0.843(10) ?
    O1W H1W2 . 0.843(10) ?
    O2W H2W1 . 0.849(10) ?
    O2W H2W2 . 0.845(10) ?
    O3W H2W2 . 1.36(5) ?
    O3W H3W1 . 0.843(10) ?
    O3W H3W2 . 0.843(10) ?
    N1 C1 . 1.307(3) ?
    N1 C9 . 1.370(3) ?
    N2 C14 . 1.499(3) ?
    N2 C13 . 1.502(3) ?
    N2 H21 . 0.885(10) ?
    N2 H22 . 0.886(10) ?
    N3 C21 . 1.481(3) ?
    N4 C23 . 1.374(4) ?
    N4 H41 . 0.881(10) ?
    N4 H42 . 0.877(10) ?
    C1 C2 . 1.409(4) ?
    C1 C10 . 1.506(4) ?
    C2 C3 . 1.382(4) ?
    C2 H2A . 0.9500 ?
    C3 C4 . 1.420(4) ?
    C3 C12 . 1.520(3) ?
    C4 C5 . 1.423(4) ?
    C4 C9 . 1.425(4) ?
    C5 C6 . 1.359(4) ?
    C5 H5 . 0.9500 ?
    C6 C7 . 1.414(4) ?
    C6 H6A . 0.9500 ?
    C7 C8 . 1.367(4) ?
    C7 H7 . 0.9500 ?
    C8 C9 . 1.419(4) ?
    C8 C11 . 1.501(4) ?
    C12 C13 . 1.540(3) ?
    C12 H12A . 1.0000 ?
    C13 C17 . 1.523(4) ?
    C13 H13 . 1.0000 ?
    C14 C15 . 1.516(4) ?
    C14 H14A . 0.9900 ?
    C14 H14B . 0.9900 ?
    C15 C16 . 1.532(4) ?
    C15 H15A . 0.9900 ?
    C15 H15B . 0.9900 ?
    C16 C17 . 1.518(4) ?
    C16 H16A . 0.9900 ?
    C16 H16B . 0.9900 ?
    C17 H17A . 0.9900 ?
    C17 H17B . 0.9900 ?
    C18 C19 . 1.513(4) ?
    C19 C24 . 1.384(4) ?
    C19 C20 . 1.389(4) ?
    C20 C21 . 1.384(3) ?
    C20 H20 . 0.9500 ?
    C21 C22 . 1.368(4) ?
    C22 C23 . 1.399(4) ?
    C22 H22A . 0.9500 ?
    C23 C24 . 1.399(4) ?
    C24 H24 . 0.9500 ?
loop_
    _geom_angle_atom_site_label_1
    _geom_angle_atom_site_label_2
    _geom_angle_atom_site_label_3
    _geom_angle_site_symmetry_1
    _geom_angle_site_symmetry_3
    _geom_angle
    _geom_angle_publ_flag
    C12 O1 H1 . . 105(2) ?
    H1W1 O1W H1W2 . . 108.9(18) ?
    H2W1 O2W H2W2 . . 107.6(17) ?
    H2W2 O3W H3W1 . . 114(6) ?
    H2W2 O3W H3W2 . . 49(6) ?
    H3W1 O3W H3W2 . . 108.9(18) ?
    C1 N1 C9 . . 116.9(2) ?
    C14 N2 C13 . . 113.7(2) ?
    C14 N2 H21 . . 108.8(18) ?
    C13 N2 H21 . . 103.5(19) ?
    C14 N2 H22 . . 105.2(18) ?
    C13 N2 H22 . . 112.4(19) ?
    H21 N2 H22 . . 113(3) ?
    O4 N3 O5 . . 122.9(2) ?
    O4 N3 C21 . . 119.5(2) ?
    O5 N3 C21 . . 117.6(2) ?
    C23 N4 H41 . . 114(2) ?
    C23 N4 H42 . . 118(2) ?
    H41 N4 H42 . . 117(3) ?
    N1 C1 C2 . . 125.9(2) ?
    N1 C1 C10 . . 114.0(2) ?
    C2 C1 C10 . . 120.1(2) ?
    C3 C2 C1 . . 118.1(2) ?
    C3 C2 H2A . . 121.0 ?
    C1 C2 H2A . . 121.0 ?
    C2 C3 C4 . . 118.5(2) ?
    C2 C3 C12 . . 119.6(2) ?
    C4 C3 C12 . . 121.8(2) ?
    C3 C4 C5 . . 123.5(2) ?
    C3 C4 C9 . . 118.3(2) ?
    C5 C4 C9 . . 118.2(2) ?
    C6 C5 C4 . . 120.8(2) ?
    C6 C5 H5 . . 119.6 ?
    C4 C5 H5 . . 119.6 ?
    C5 C6 C7 . . 120.8(2) ?
    C5 C6 H6A . . 119.6 ?
    C7 C6 H6A . . 119.6 ?
    C8 C7 C6 . . 120.3(2) ?
    C8 C7 H7 . . 119.9 ?
    C6 C7 H7 . . 119.9 ?
    C7 C8 C9 . . 120.2(2) ?
    C7 C8 C11 . . 119.6(2) ?
    C9 C8 C11 . . 120.1(2) ?
    N1 C9 C8 . . 118.1(2) ?
    N1 C9 C4 . . 122.2(2) ?
    C8 C9 C4 . . 119.6(2) ?
    F3 C10 F2 . . 108.0(2) ?
    F3 C10 F1 . . 106.2(2) ?
    F2 C10 F1 . . 105.0(2) ?
    F3 C10 C1 . . 112.7(2) ?
    F2 C10 C1 . . 112.3(2) ?
    F1 C10 C1 . . 112.1(2) ?
    F5 C11 F6 . . 106.4(2) ?
    F5 C11 F4 . . 106.9(2) ?
    F6 C11 F4 . . 105.7(2) ?
    F5 C11 C8 . . 113.6(2) ?
    F6 C11 C8 . . 112.1(2) ?
    F4 C11 C8 . . 111.6(2) ?
    O1 C12 C3 . . 111.4(2) ?
    O1 C12 C13 . . 108.89(19) ?
    C3 C12 C13 . . 110.1(2) ?
    O1 C12 H12A . . 108.8 ?
    C3 C12 H12A . . 108.8 ?
    C13 C12 H12A . . 108.8 ?
    N2 C13 C17 . . 109.3(2) ?
    N2 C13 C12 . . 106.8(2) ?
    C17 C13 C12 . . 115.0(2) ?
    N2 C13 H13 . . 108.5 ?
    C17 C13 H13 . . 108.5 ?
    C12 C13 H13 . . 108.5 ?
    N2 C14 C15 . . 111.1(2) ?
    N2 C14 H14A . . 109.4 ?
    C15 C14 H14A . . 109.4 ?
    N2 C14 H14B . . 109.4 ?
    C15 C14 H14B . . 109.4 ?
    H14A C14 H14B . . 108.0 ?
    C14 C15 C16 . . 110.9(2) ?
    C14 C15 H15A . . 109.5 ?
    C16 C15 H15A . . 109.5 ?
    C14 C15 H15B . . 109.5 ?
    C16 C15 H15B . . 109.5 ?
    H15A C15 H15B . . 108.1 ?
    C17 C16 C15 . . 110.0(2) ?
    C17 C16 H16A . . 109.7 ?
    C15 C16 H16A . . 109.7 ?
    C17 C16 H16B . . 109.7 ?
    C15 C16 H16B . . 109.7 ?
    H16A C16 H16B . . 108.2 ?
    C16 C17 C13 . . 111.5(2) ?
    C16 C17 H17A . . 109.3 ?
    C13 C17 H17A . . 109.3 ?
    C16 C17 H17B . . 109.3 ?
    C13 C17 H17B . . 109.3 ?
    H17A C17 H17B . . 108.0 ?
    O3 C18 O2 . . 123.9(2) ?
    O3 C18 C19 . . 117.8(2) ?
    O2 C18 C19 . . 118.3(2) ?
    C24 C19 C20 . . 120.2(2) ?
    C24 C19 C18 . . 119.9(2) ?
    C20 C19 C18 . . 119.8(2) ?
    C21 C20 C19 . . 117.0(2) ?
    C21 C20 H20 . . 121.5 ?
    C19 C20 H20 . . 121.5 ?
    C22 C21 C20 . . 124.0(2) ?
    C22 C21 N3 . . 117.7(2) ?
    C20 C21 N3 . . 118.2(2) ?
    C21 C22 C23 . . 119.0(2) ?
    C21 C22 H22A . . 120.5 ?
    C23 C22 H22A . . 120.5 ?
    N4 C23 C24 . . 120.7(2) ?
    N4 C23 C22 . . 121.4(2) ?
    C24 C23 C22 . . 117.8(2) ?
    C19 C24 C23 . . 121.9(2) ?
    C19 C24 H24 . . 119.1 ?
    C23 C24 H24 . . 119.1 ?
loop_
    _geom_torsion_atom_site_label_1
    _geom_torsion_atom_site_label_2
    _geom_torsion_atom_site_label_3
    _geom_torsion_atom_site_label_4
    _geom_torsion_site_symmetry_1
    _geom_torsion_site_symmetry_2
    _geom_torsion_site_symmetry_3
    _geom_torsion_site_symmetry_4
    _geom_torsion
    _geom_torsion_publ_flag
    C9 N1 C1 C2 . . . . 3.1(4) ?
    C9 N1 C1 C10 . . . . -178.5(2) ?
    N1 C1 C2 C3 . . . . -2.3(4) ?
    C10 C1 C2 C3 . . . . 179.3(2) ?
    C1 C2 C3 C4 . . . . -0.9(3) ?
    C1 C2 C3 C12 . . . . 176.3(2) ?
    C2 C3 C4 C5 . . . . -177.6(2) ?
    C12 C3 C4 C5 . . . . 5.3(4) ?
    C2 C3 C4 C9 . . . . 3.0(3) ?
    C12 C3 C4 C9 . . . . -174.1(2) ?
    C3 C4 C5 C6 . . . . -177.9(2) ?
    C9 C4 C5 C6 . . . . 1.4(4) ?
    C4 C5 C6 C7 . . . . 0.7(4) ?
    C5 C6 C7 C8 . . . . -1.0(4) ?
    C6 C7 C8 C9 . . . . -0.9(4) ?
    C6 C7 C8 C11 . . . . 177.1(2) ?
    C1 N1 C9 C8 . . . . -179.1(2) ?
    C1 N1 C9 C4 . . . . -0.6(3) ?
    C7 C8 C9 N1 . . . . -178.4(2) ?
    C11 C8 C9 N1 . . . . 3.6(3) ?
    C7 C8 C9 C4 . . . . 3.0(4) ?
    C11 C8 C9 C4 . . . . -175.0(2) ?
    C3 C4 C9 N1 . . . . -2.3(3) ?
    C5 C4 C9 N1 . . . . 178.3(2) ?
    C3 C4 C9 C8 . . . . 176.1(2) ?
    C5 C4 C9 C8 . . . . -3.2(3) ?
    N1 C1 C10 F3 . . . . 170.9(2) ?
    C2 C1 C10 F3 . . . . -10.5(3) ?
    N1 C1 C10 F2 . . . . -66.8(3) ?
    C2 C1 C10 F2 . . . . 111.7(3) ?
    N1 C1 C10 F1 . . . . 51.2(3) ?
    C2 C1 C10 F1 . . . . -130.3(2) ?
    C7 C8 C11 F5 . . . . 122.3(3) ?
    C9 C8 C11 F5 . . . . -59.7(3) ?
    C7 C8 C11 F6 . . . . 1.7(3) ?
    C9 C8 C11 F6 . . . . 179.7(2) ?
    C7 C8 C11 F4 . . . . -116.7(3) ?
    C9 C8 C11 F4 . . . . 61.3(3) ?
    C2 C3 C12 O1 . . . . 18.0(3) ?
    C4 C3 C12 O1 . . . . -164.9(2) ?
    C2 C3 C12 C13 . . . . -102.9(3) ?
    C4 C3 C12 C13 . . . . 74.2(3) ?
    C14 N2 C13 C17 . . . . -55.4(3) ?
    C14 N2 C13 C12 . . . . 179.6(2) ?
    O1 C12 C13 N2 . . . . 66.0(2) ?
    C3 C12 C13 N2 . . . . -171.6(2) ?
    O1 C12 C13 C17 . . . . -55.4(3) ?
    C3 C12 C13 C17 . . . . 67.0(3) ?
    C13 N2 C14 C15 . . . . 55.0(3) ?
    N2 C14 C15 C16 . . . . -54.2(3) ?
    C14 C15 C16 C17 . . . . 56.0(3) ?
    C15 C16 C17 C13 . . . . -57.8(3) ?
    N2 C13 C17 C16 . . . . 56.6(3) ?
    C12 C13 C17 C16 . . . . 176.7(2) ?
    O3 C18 C19 C24 . . . . -178.8(2) ?
    O2 C18 C19 C24 . . . . 1.1(3) ?
    O3 C18 C19 C20 . . . . -0.2(3) ?
    O2 C18 C19 C20 . . . . 179.7(2) ?
    C24 C19 C20 C21 . . . . 0.9(3) ?
    C18 C19 C20 C21 . . . . -177.7(2) ?
    C19 C20 C21 C22 . . . . -0.8(4) ?
    C19 C20 C21 N3 . . . . 178.9(2) ?
    O4 N3 C21 C22 . . . . -176.4(2) ?
    O5 N3 C21 C22 . . . . 4.3(3) ?
    O4 N3 C21 C20 . . . . 3.9(3) ?
    O5 N3 C21 C20 . . . . -175.4(2) ?
    C20 C21 C22 C23 . . . . 0.0(4) ?
    N3 C21 C22 C23 . . . . -179.6(2) ?
    C21 C22 C23 N4 . . . . -177.1(3) ?
    C21 C22 C23 C24 . . . . 0.6(4) ?
    C20 C19 C24 C23 . . . . -0.3(4) ?
    C18 C19 C24 C23 . . . . 178.3(2) ?
    N4 C23 C24 C19 . . . . 177.3(3) ?
    C22 C23 C24 C19 . . . . -0.4(4) ?
loop_
    _geom_hbond_atom_site_label_D
    _geom_hbond_atom_site_label_H
    _geom_hbond_atom_site_label_A
    _geom_hbond_site_symmetry_A
    _geom_hbond_distance_DH
    _geom_hbond_distance_HA
    _geom_hbond_distance_DA
    _geom_hbond_angle_DHA
    O1 H1 O2 . 0.839(10) 1.831(11) 2.669(3) 178(3)
    N4 H41 O2 2_676 0.881(10) 2.043(14) 2.900(3) 164(3)
    N2 H21 O3 2_576 0.885(10) 1.871(14) 2.717(3) 159(3)
    N4 H42 O5 2_686 0.877(10) 2.266(16) 3.101(3) 159(3)
    N2 H22 O2W . 0.886(10) 2.051(13) 2.916(4) 165(3)
    N2 H22 O3W . 0.886(10) 1.98(2) 2.727(5) 141(3)
    OWw H1W1 O1 . 0.843(10) 2.08(4) 2.867(5) 156(8)
    O1W H1W2 F6 1_565 0.843(10) 2.47(7) 2.867(5) 110(6)
    O2W H2W1 O1W . 0.849(10) 2.07(2) 2.859(6) 154(4)
    O2W H2W2 O4 2_586 0.845(10) 2.295(18) 3.119(4) 165(4)
    O3W H3W1 O3 . 0.843(10) 2.209(14) 3.049(5) 174(7)
    O3W H3W2 O4 2_586 0.843(10) 2.37(3) 3.158(5) 156(7)
    O3W H3W2 O5 2_586 0.843(10) 2.32(6) 3.016(5) 140(7)
