# Supplementary material for: 2-{[2,8-Bis(trifluoro­meth­yl)quinolin-4-yl](hy­droxy)meth­yl}piperidin-1-ium 3-amino-5-nitro­benzoate sesquihydrate
Source: Acta Crystallogr Sect E Struct Rep Online. 2011 Oct 22;67(Pt 11):o3019–20. doi: 10.1107/S160053681104270X (PMC3247418; doi:10.1107/S160053681104270X)
Supplement: Supplementary file 2 [file e-67-o3019-Isup2.hkl]

#
# h,k,l, Fc-squared, Fo-squared, sigma(Fo-squared) and status flag
#
data_I
_shelx_title '  P-1'
_shelx_refln_list_code          4
_shelx_F_calc_maximum      217.15
_exptl_crystal_F_000       606.00
_reflns_d_resolution_high  0.7668
 
loop_
 _symmetry_equiv_pos_as_xyz
 'x, y, z'
 '-x, -y, -z'
 
_cell_length_a     9.1705
_cell_length_b    12.5446
_cell_length_c    12.7788
_cell_angle_alpha  66.278
_cell_angle_beta   77.261
_cell_angle_gamma  71.537
 
_shelx_F_squared_multiplier     1.000
 
loop_
 _refln_index_h
 _refln_index_k
 _refln_index_l
 _refln_F_squared_calc
 _refln_F_squared_meas
 _refln_F_squared_sigma
 _refln_observed_status
   2   0   0     1519.59     1434.93     36.91 o
   3   0   0      325.26      323.54      8.39 o
   4   0   0     1756.76     1777.15     38.31 o
   5   0   0       42.67       35.26      3.37 o
   6   0   0      401.80      409.72     12.08 o
   7   0   0       25.15       27.47      3.63 o
   8   0   0       38.49       23.99      4.78 o
   9   0   0       12.53        8.69      5.81 o
  10   0   0        1.29      -10.87     11.51 o
  11   0   0        8.40       -7.98     14.55 o
 -10   1   0        0.51       10.17     14.75 o
  -9   1   0       52.45       34.63      7.66 o
  -8   1   0        9.44        5.97      4.31 o
  -7   1   0       81.88       87.52      6.08 o
  -6   1   0     2205.58     2382.79     72.60 o
  -5   1   0        9.05       13.80      2.77 o
  -4   1   0       63.39       72.97      4.45 o
  -3   1   0       23.33       18.20      2.91 o
  -2   1   0     5731.22     5743.78    188.45 o
   2   1   0      587.03      436.16     11.44 o
   3   1   0     1415.22     1141.98     26.56 o
   4   1   0      238.95      220.51      7.94 o
   5   1   0      343.29      365.94     10.00 o
   6   1   0        4.86       11.26      3.11 o
   7   1   0       17.89       15.76      3.90 o
   8   1   0      148.10      163.32     11.82 o
   9   1   0       49.77       43.37      4.28 o
  10   1   0        0.75      -11.68     12.23 o
  11   1   0        7.85       15.83     15.83 o
 -10   2   0       11.50        7.47     14.73 o
  -9   2   0       44.57       45.85      6.85 o
  -8   2   0      175.15      211.06     12.36 o
  -7   2   0        0.85        7.60      5.19 o
  -6   2   0      263.98      279.67     14.74 o
  -5   2   0        0.41        1.03      3.03 o
  -4   2   0      142.79      142.09      8.18 o
  -3   2   0       51.42       50.18      3.86 o
  -2   2   0      242.33      217.70      7.75 o
  -1   2   0      251.98      211.73      9.16 o
   0   2   0       35.66       27.59      4.65 o
   1   2   0     2642.17     2432.30     84.50 o
   2   2   0    12882.76    15092.69    418.86 o
   3   2   0      566.91      551.15     16.12 o
   4   2   0      740.15      749.64     18.64 o
   5   2   0      683.52      776.94     18.53 o
   6   2   0     1077.90     1144.34     30.66 o
   7   2   0        0.30       -0.62      2.82 o
   8   2   0       22.84       24.16      6.25 o
   9   2   0       12.55       24.08      5.73 o
  10   2   0        0.01       -3.57      7.14 o
  11   2   0        0.01       -5.46     11.60 o
 -10   3   0        0.84        4.94     12.12 o
  -9   3   0       16.67       22.28      9.84 o
  -8   3   0       13.81       12.21      6.21 o
  -7   3   0       21.33       27.75      5.39 o
  -6   3   0        9.77       17.28      4.20 o
  -5   3   0       52.23       47.07      5.14 o
  -4   3   0      535.85      519.37     19.74 o
  -3   3   0      343.52      357.02     13.98 o
  -2   3   0      844.61      725.24     23.56 o
  -1   3   0       88.03       93.32      5.64 o
   0   3   0    10817.98    11664.48    493.88 o
   1   3   0     4092.46     3882.53    111.81 o
   2   3   0      886.46      895.77     26.45 o
   3   3   0        5.30        0.88      2.53 o
   4   3   0      826.31      804.25     21.45 o
   5   3   0        3.60       14.37      3.72 o
   6   3   0      347.56      343.73     11.79 o
   7   3   0       95.87       86.12      9.77 o
   8   3   0      179.39      185.92      9.91 o
   9   3   0       32.52       19.71      6.11 o
  10   3   0       10.35       19.27     10.90 o
  11   3   0        0.71      -13.12     14.11 o
 -10   4   0       29.04       24.63     15.35 o
  -9   4   0       30.66       22.68     11.30 o
  -8   4   0        2.75        6.20      5.11 o
  -7   4   0       61.43       60.36      6.76 o
  -6   4   0      346.77      273.27     19.27 o
  -5   4   0       57.69       55.27      5.98 o
  -4   4   0      122.67      114.14      6.60 o
  -3   4   0       65.68       64.96      6.49 o
  -2   4   0        7.28        1.94      2.97 o
  -1   4   0     2393.22     2467.87     96.38 o
   0   4   0      138.64      135.79      9.19 o
   1   4   0     5803.14     5483.12    173.80 o
   2   4   0     1063.56      895.88     27.50 o
   3   4   0      530.90      503.86     16.89 o
   4   4   0      404.09      398.89     13.02 o
   5   4   0       34.18       34.63      4.23 o
   6   4   0      102.09       92.62      5.59 o
   7   4   0       58.10       63.92      6.00 o
   8   4   0      233.80      251.06     12.82 o
   9   4   0      101.03       98.60      8.13 o
  10   4   0      362.80      409.31     31.19 o
  11   4   0       23.11       33.99     19.05 o
  -9   5   0      190.65      194.63     23.08 o
  -8   5   0        0.16       14.49     13.60 o
  -7   5   0        8.59       13.40      8.82 o
  -6   5   0      705.17      732.66     41.52 o
  -5   5   0       86.80       84.60      7.43 o
  -4   5   0       20.83       20.51      3.97 o
  -3   5   0       90.30       91.82      5.99 o
  -2   5   0       25.87       23.69      4.16 o
  -1   5   0      558.29      532.11     21.51 o
   0   5   0     1196.64     1391.68     47.99 o
   1   5   0      389.56      415.97     17.95 o
   2   5   0       19.75       46.29      8.63 o
   3   5   0      713.34      659.85     21.16 o
   4   5   0      124.92      128.87      7.16 o
   5   5   0        3.72        7.18      2.10 o
   6   5   0      257.10      258.02     15.71 o
   7   5   0       85.73       95.36      6.29 o
   8   5   0       12.74       10.15      4.57 o
   9   5   0      279.16      305.60     14.02 o
  10   5   0       93.78       63.22      9.03 o
  11   5   0        6.47       -8.86     14.32 o
  -9   6   0        0.25       -5.79     13.26 o
  -8   6   0       21.88        2.87     12.52 o
  -7   6   0       58.85       67.82     11.16 o
  -6   6   0       16.79        8.94      5.77 o
  -5   6   0       49.76       51.45      8.37 o
  -4   6   0        2.38        2.71      3.86 o
  -3   6   0      174.88      203.54     10.71 o
  -2   6   0        0.79        2.82      4.01 o
  -1   6   0       41.64       50.35      6.04 o
   0   6   0       75.44       77.15      5.49 o
   1   6   0        6.87       17.75      4.24 o
   2   6   0      186.03      207.90     10.74 o
   3   6   0      168.00      163.04      8.53 o
   4   6   0       40.04       44.10      5.72 o
   5   6   0      430.29      467.51     16.30 o
   6   6   0      255.81      274.24     11.95 o
   7   6   0      128.75      127.18      8.81 o
   8   6   0       87.25       79.55      7.29 o
   9   6   0        8.77        3.52      6.37 o
  10   6   0        5.74       12.65      8.57 o
  11   6   0        1.18       -4.50     21.19 o
  -8   7   0        3.31       11.27     14.45 o
  -7   7   0       93.42      108.14     20.06 o
  -6   7   0       51.16       47.42      8.00 o
  -5   7   0      320.18      317.37     18.23 o
  -4   7   0       98.75      104.41      9.14 o
  -3   7   0       61.63       79.13      6.76 o
  -2   7   0        0.08        0.40      5.10 o
  -1   7   0      346.51      332.68     17.27 o
   0   7   0      803.64      875.88     28.49 o
   1   7   0      443.77      387.34     25.31 o
   2   7   0      224.12      250.65     19.10 o
   3   7   0      570.97      599.39     20.50 o
   4   7   0       79.62       72.22      8.27 o
   5   7   0       74.29       48.86      8.69 o
   6   7   0      147.14      153.05      7.68 o
   7   7   0      889.91     1029.79     36.78 o
   8   7   0       22.82       10.04      5.89 o
   9   7   0        4.45       21.97      7.32 o
  10   7   0       32.38       26.06     10.02 o
  11   7   0        0.52       -9.59     28.59 o
  -7   8   0        0.04        4.40     18.45 o
  -6   8   0        0.01        7.66      7.36 o
  -5   8   0      187.03      176.49     14.01 o
  -4   8   0       81.84       62.81      7.65 o
  -3   8   0       42.65       33.79      5.42 o
  -2   8   0       36.24       25.91      4.87 o
  -1   8   0       15.39       11.98      5.94 o
   0   8   0      655.44      727.67     23.81 o
   1   8   0      229.90      279.80     29.47 o
   2   8   0      484.77      478.26     19.39 o
   3   8   0        3.60        3.22      5.85 o
   4   8   0      215.84      230.47     12.89 o
   5   8   0      113.79       91.48      8.78 o
   6   8   0      127.70      118.53      9.90 o
   7   8   0      249.61      251.04     13.98 o
   8   8   0      212.65      225.76     20.19 o
   9   8   0        7.68        3.54      7.15 o
  10   8   0        6.33       -9.06      9.06 o
  11   8   0        0.00       17.19     15.76 o
  -7   9   0       46.82      -19.65     23.72 o
  -6   9   0        1.96       17.76     22.58 o
  -5   9   0        0.20       -7.87      9.18 o
  -4   9   0      179.68      161.72     14.55 o
  -3   9   0       34.67       33.83      7.73 o
  -2   9   0      126.69      123.42     10.12 o
  -1   9   0       20.49       27.04      8.03 o
   0   9   0     1478.09     1572.60     55.49 o
   1   9   0     1558.74     1732.97     66.82 o
   2   9   0        2.23        5.23      5.04 o
   3   9   0       19.54       17.59      5.20 o
   4   9   0      302.85      317.42     17.77 o
   5   9   0        9.49       11.12      5.58 o
   6   9   0        4.72        2.84      5.36 o
   7   9   0        8.70        9.26      4.20 o
   8   9   0       14.13       19.73      9.26 o
   9   9   0       60.00       73.82      9.89 o
  10   9   0        3.20       10.94     11.43 o
  -6  10   0       10.16       22.44     30.42 o
  -5  10   0      104.48      101.25     22.09 o
  -4  10   0       26.91       16.51      8.49 o
  -3  10   0        6.43        9.44      5.96 o
  -2  10   0       13.88       14.61      5.35 o
  -1  10   0      325.27      302.29     18.59 o
   0  10   0       38.70       36.56      6.43 o
   1  10   0      365.80      334.13     27.65 o
   2  10   0       45.54       43.55      7.35 o
   3  10   0     1317.27     1405.47     68.47 o
   4  10   0        1.51        0.30      7.31 o
   5  10   0      592.98      644.56     30.67 o
   6  10   0      112.61      115.80     12.45 o
   7  10   0      456.35      516.11     33.15 o
   8  10   0       23.84       23.07      3.44 o
   9  10   0        2.89        2.01      9.27 o
  10  10   0        6.14       19.02     16.28 o
  -5  11   0      252.79      289.63     42.73 o
  -4  11   0        0.28       -7.69     15.86 o
  -3  11   0        3.93        1.94      8.45 o
  -2  11   0        6.27       11.39      5.34 o
  -1  11   0       49.36       53.66      7.21 o
   0  11   0       31.44       20.91     11.69 o
   1  11   0      799.54      832.66     59.61 o
   2  11   0        3.17        5.57      4.28 o
   3  11   0       20.81       16.06      5.89 o
   4  11   0      534.47      646.32     33.88 o
   5  11   0      366.72      369.89     28.44 o
   6  11   0       75.27       87.77     12.53 o
   7  11   0        8.22       15.33     12.04 o
   8  11   0        0.32        6.47      9.07 o
   9  11   0        0.84       -7.39     10.80 o
  -4  12   0       17.68       33.49     19.33 o
  -3  12   0      105.47       91.98     15.54 o
  -2  12   0       35.77       30.26      9.51 o
  -1  12   0       27.85       32.48      8.25 o
   0  12   0        0.94      564.63    306.61 o
   1  12   0        0.64        3.93      6.22 o
   2  12   0       90.09       68.24     11.23 o
   3  12   0        0.00        0.24      6.21 o
   4  12   0        7.79       10.94      8.47 o
   5  12   0      166.15      203.99     25.00 o
   6  12   0       19.92        7.41     10.19 o
   7  12   0        0.57      -11.84     11.84 o
   8  12   0        0.00        7.20     12.24 o
   9  12   0        0.59        0.34      9.86 o
  -2  13   0       43.19       32.58     10.94 o
  -1  13   0       47.11       11.79     17.23 o
   0  13   0       10.31      -19.63     19.63 o
   1  13   0       50.75       14.01     12.39 o
   2  13   0        8.19       13.10     15.85 o
   3  13   0       34.04       11.25     10.02 o
   4  13   0       38.32       20.51      9.49 o
   5  13   0        4.82        3.59      9.11 o
   6  13   0       31.79       39.40     12.16 o
   7  13   0        1.19        6.80     10.31 o
   8  13   0        6.79      -10.04     14.86 o
  -1  14   0        3.30       43.43     27.20 o
   0  14   0        3.30        1.04     11.99 o
   1  14   0       10.73      -11.76     11.76 o
   2  14   0       14.66      -11.20     16.38 o
   3  14   0       84.46       83.41     24.11 o
   4  14   0        7.53       11.81     20.75 o
   5  14   0        0.01       -9.72     12.62 o
   6  14   0        0.32        8.08     14.68 o
  -5 -14   1        7.59       22.10     18.47 o
  -4 -14   1        0.84      -10.99     20.35 o
  -3 -14   1       67.74       54.40     24.11 o
  -2 -14   1       43.03       43.86     18.72 o
  -1 -14   1       15.28       10.37     13.32 o
   0 -14   1       35.40       38.34     16.33 o
  -7 -13   1        0.23       -9.49     10.67 o
  -6 -13   1        5.96        7.46     11.46 o
  -5 -13   1       32.52       20.36     11.77 o
  -4 -13   1       29.31       28.68     17.61 o
  -3 -13   1        1.60       -0.34      7.65 o
  -2 -13   1       24.00       27.60     14.40 o
  -1 -13   1        0.01      -15.45     28.09 o
   0 -13   1       29.82       20.59     22.98 o
   1 -13   1       90.74      110.27     25.87 o
   2 -13   1       52.59       19.80     22.73 o
  -8 -12   1        0.38       10.19     13.36 o
  -7 -12   1       24.49        9.95     12.41 o
  -6 -12   1        0.15        8.93     11.49 o
  -5 -12   1        0.68        3.36      9.66 o
  -4 -12   1      144.04      163.86     27.92 o
  -3 -12   1       18.59       22.37      8.52 o
  -2 -12   1       71.63       73.00     11.46 o
  -1 -12   1      146.82      107.01     18.39 o
   0 -12   1      122.49      157.34     20.04 o
   1 -12   1       26.24       21.08      9.10 o
   2 -12   1      713.81      780.37     62.83 o
   3 -12   1        8.61      -10.42     12.69 o
  -9 -11   1       58.54       42.81     13.25 o
  -8 -11   1       24.76       27.39     10.46 o
  -7 -11   1        0.03      -10.98     10.98 o
  -6 -11   1       41.84       34.63     10.50 o
  -5 -11   1      208.77      196.69     19.10 o
  -4 -11   1       37.64       31.47      9.07 o
  -3 -11   1      238.44      229.31     19.22 o
  -2 -11   1        0.69       -5.52     10.03 o
  -1 -11   1      175.34      172.05     21.85 o
   0 -11   1        3.65       12.13     14.31 o
   1 -11   1      219.62      183.40     17.25 o
   2 -11   1       34.87       34.22      9.87 o
   3 -11   1        4.75        3.35      7.69 o
   4 -11   1        0.00        0.66     10.92 o
   5 -11   1       40.46       21.17     31.70 o
 -10 -10   1        3.58       10.47     20.70 o
  -9 -10   1       91.84       99.23     16.57 o
  -8 -10   1       11.22       13.37      9.72 o
  -7 -10   1       41.03       65.60     22.52 o
  -6 -10   1       30.92       27.54      7.93 o
  -5 -10   1      629.63      696.65     37.21 o
  -4 -10   1       44.07       38.36      7.58 o
  -3 -10   1      130.81      138.32     11.00 o
  -2 -10   1       83.34       76.87     13.87 o
  -1 -10   1       11.78       18.63      7.21 o
   0 -10   1        8.03        5.02      5.36 o
   1 -10   1       85.92       60.12      7.31 o
   2 -10   1       22.49       22.94      8.74 o
   3 -10   1       28.51       38.29     10.02 o
   4 -10   1        4.37        4.72      9.27 o
   5 -10   1       55.43       41.41     17.14 o
   6 -10   1       27.42       48.14     30.42 o
 -10  -9   1        2.15       12.67     11.25 o
  -9  -9   1       40.82       40.31     11.17 o
  -8  -9   1       15.26        1.15      7.54 o
  -7  -9   1        0.03        5.43      7.34 o
  -6  -9   1       44.48       58.43      8.59 o
  -5  -9   1       78.81       83.83      9.06 o
  -4  -9   1      328.25      272.91     19.05 o
  -3  -9   1        9.10       15.98      5.77 o
  -2  -9   1       53.17       60.97      9.56 o
  -1  -9   1       37.94       47.35      7.10 o
   0  -9   1      508.99      547.96     21.94 o
   1  -9   1      196.75      184.50     12.82 o
   2  -9   1       37.66       37.35      7.54 o
   3  -9   1       27.11       29.64      7.74 o
   4  -9   1       23.26       24.71     12.37 o
   5  -9   1       10.72        4.50      9.35 o
   6  -9   1      100.09       87.47     25.38 o
   7  -9   1       14.29       47.52     29.40 o
 -10  -8   1        0.01        2.08      9.80 o
  -9  -8   1      178.95      148.72     16.23 o
  -8  -8   1      593.00      689.87     31.94 o
  -7  -8   1        3.12        1.81      3.10 o
  -6  -8   1       24.60       18.99      5.86 o
  -5  -8   1       81.06       75.82      7.75 o
  -4  -8   1       62.03       56.80      6.70 o
  -3  -8   1      576.39      599.91     22.10 o
  -2  -8   1       19.12        5.05      5.46 o
  -1  -8   1      165.64      149.67     10.41 o
   0  -8   1      129.81      106.68      7.28 o
   1  -8   1      890.66      913.93     45.41 o
   2  -8   1        2.17       -4.64      4.64 o
   3  -8   1      233.54      256.59     16.53 o
   4  -8   1        5.84        4.19      6.35 o
   5  -8   1       20.38       31.52      8.56 o
   6  -8   1       31.95       43.30      9.54 o
   7  -8   1        1.90       14.18     17.13 o
 -11  -7   1        6.33       16.62     13.52 o
 -10  -7   1        0.30        3.08      9.24 o
  -9  -7   1      261.40      277.43     20.85 o
  -8  -7   1      212.40      203.40     19.24 o
  -7  -7   1      923.57     1111.30     45.12 o
  -6  -7   1       89.42       89.87      7.91 o
  -5  -7   1       40.42       36.86      9.09 o
  -4  -7   1      370.51      370.60     21.45 o
  -3  -7   1       32.83       38.17      8.65 o
  -2  -7   1       46.83       51.63      6.88 o
  -1  -7   1      118.47      131.04     10.27 o
   0  -7   1      236.80      249.44     10.21 o
   1  -7   1       24.08       25.96      5.44 o
   2  -7   1       11.92        6.27      5.40 o
   3  -7   1       69.85       69.03      6.88 o
   4  -7   1        1.02       12.76      4.53 o
   5  -7   1       10.60       16.26      6.41 o
   6  -7   1        0.07        0.28      7.03 o
   7  -7   1       13.72       12.15     13.86 o
   8  -7   1       55.20       19.64     23.05 o
 -11  -6   1        0.09       -6.43     13.62 o
 -10  -6   1        1.67       -4.15      9.41 o
  -9  -6   1        7.60        8.49      5.93 o
  -8  -6   1        6.09        7.18      5.69 o
  -7  -6   1       69.25       62.66      6.65 o
  -6  -6   1       86.90       67.77      9.68 o
  -5  -6   1       18.45       19.38      4.39 o
  -4  -6   1      402.96      469.39     20.00 o
  -3  -6   1     1516.33     1709.34     52.68 o
  -2  -6   1      138.06      161.96     11.75 o
  -1  -6   1     1992.62     2015.58     64.64 o
   0  -6   1      196.11      190.99     11.61 o
   1  -6   1        4.12        8.34      5.45 o
   2  -6   1        0.85       -0.94      3.55 o
   3  -6   1       43.67       54.47      5.30 o
   4  -6   1      431.83      441.02     17.93 o
   5  -6   1      507.70      589.14     30.89 o
   6  -6   1       17.27       13.57      7.31 o
   7  -6   1        6.86        8.69      7.91 o
   8  -6   1      228.41      254.40     28.31 o
   9  -6   1       12.90       36.87     22.04 o
 -11  -5   1        5.78       -4.38     11.81 o
 -10  -5   1       49.48       33.69      9.77 o
  -9  -5   1        0.78       -2.90      6.02 o
  -8  -5   1       10.55       22.55      5.23 o
  -7  -5   1      176.04      191.36     11.08 o
  -6  -5   1        8.06        6.73      3.94 o
  -5  -5   1      915.24      880.48     24.22 o
  -4  -5   1      404.65      383.03     14.42 o
  -3  -5   1       90.58      100.45      6.66 o
  -2  -5   1      222.81      265.44     11.63 o
  -1  -5   1       31.04       42.58      6.20 o
   0  -5   1     2035.56     2035.43     70.45 o
   1  -5   1        4.84        7.53      4.83 o
   2  -5   1     4716.75     5087.85    187.14 o
   3  -5   1      242.53      273.88     12.52 o
   4  -5   1      791.81      800.78     33.64 o
   5  -5   1      118.97      114.70     10.21 o
   6  -5   1      584.69      610.10     41.22 o
   7  -5   1        0.97       -1.78      6.41 o
   8  -5   1       20.89       19.80     18.42 o
   9  -5   1      125.85      148.89     20.19 o
 -11  -4   1        6.88      -15.13     15.13 o
 -10  -4   1      138.17      135.51     13.63 o
  -9  -4   1      124.34      123.65     11.97 o
  -8  -4   1       49.15       49.98      9.64 o
  -7  -4   1      122.17      112.46      7.23 o
  -6  -4   1        1.51        2.57      3.69 o
  -5  -4   1        0.00       -0.21      3.53 o
  -4  -4   1      161.84      143.97      8.17 o
  -3  -4   1      125.05      119.52      7.28 o
  -2  -4   1      223.03      260.62     11.71 o
  -1  -4   1        0.48        3.68      3.99 o
   0  -4   1     6539.67     6454.32    246.36 o
   1  -4   1       16.09       22.96      4.13 o
   2  -4   1      562.15      679.81     25.52 o
   3  -4   1      173.59      164.93     11.65 o
   4  -4   1      169.75      154.91      8.33 o
   5  -4   1       58.83       51.30      8.67 o
   6  -4   1        5.74        6.74      6.82 o
   7  -4   1      194.48      221.59     11.90 o
   8  -4   1      135.17      131.17     12.01 o
   9  -4   1        1.08        1.52     18.30 o
  10  -4   1       11.36      -17.46     17.46 o
 -11  -3   1        0.15      -15.99     18.38 o
 -10  -3   1       11.66       13.23     19.23 o
  -9  -3   1       28.58       24.87      5.64 o
  -8  -3   1      153.94      134.03      9.15 o
  -7  -3   1       82.79       79.49      5.78 o
  -6  -3   1     1224.44     1264.27     36.95 o
  -5  -3   1      188.83      178.69      7.98 o
  -4  -3   1      423.53      409.69     13.94 o
  -3  -3   1       95.44       95.58      5.61 o
  -2  -3   1        9.20       14.98      3.40 o
  -1  -3   1     1893.82     1723.65     68.50 o
   0  -3   1      158.25      144.49      7.78 o
   1  -3   1     2285.84     2174.25     76.59 o
   2  -3   1     2123.53     2212.97     83.88 o
   3  -3   1     4798.69     5387.00    162.67 o
   4  -3   1        2.90        8.22      3.90 o
   5  -3   1      190.88      202.83      9.24 o
   6  -3   1       87.66       91.92     10.22 o
   7  -3   1       27.00       24.87      4.84 o
   8  -3   1       37.89       29.01      6.79 o
   9  -3   1       34.82       42.74     14.82 o
  10  -3   1        1.59      -11.04     11.04 o
 -11  -2   1        4.28       10.83     12.74 o
 -10  -2   1        0.92       -7.91     14.25 o
  -9  -2   1       17.83       20.48      5.62 o
  -8  -2   1        0.59        1.97      3.96 o
  -7  -2   1        2.06        2.32      3.99 o
  -6  -2   1      338.22      355.36     12.64 o
  -5  -2   1       71.76       74.44      6.47 o
  -4  -2   1      884.06      842.89     24.30 o
  -3  -2   1      318.13      309.88     10.12 o
  -2  -2   1      475.07      450.53     16.38 o
  -1  -2   1     5174.00     5411.91    164.45 o
   0  -2   1      222.07      223.89     10.51 o
   1  -2   1        2.15       -0.65      2.72 o
   2  -2   1     1976.11     1816.72     59.61 o
   3  -2   1      273.10      297.86     11.67 o
   4  -2   1      215.75      236.63      9.76 o
   5  -2   1      191.74      179.23     11.18 o
   6  -2   1        0.84        1.58      3.56 o
   7  -2   1      760.65      833.44     33.63 o
   8  -2   1       14.83       24.00      6.37 o
   9  -2   1       76.81       81.98      9.40 o
  10  -2   1        0.65        0.09     13.72 o
 -11  -1   1        6.49        8.41     13.85 o
 -10  -1   1        9.24       10.34     10.88 o
  -9  -1   1       11.15       -2.32      8.08 o
  -8  -1   1        0.32       -3.18      3.33 o
  -7  -1   1      162.64      159.30      6.94 o
  -6  -1   1       89.51       85.54      5.14 o
  -5  -1   1      423.53      399.95     10.49 o
  -4  -1   1     1690.36     1666.69     32.65 o
  -3  -1   1       72.87       63.22      2.83 o
  -2  -1   1      867.21      720.58     18.41 o
  -1  -1   1     5430.33     5411.52    495.43 o
   0  -1   1      226.67      179.34     17.69 o
   1  -1   1     2182.18     2160.48     83.40 o
   2  -1   1        0.57        0.97      3.10 o
   3  -1   1     2926.82     2819.38     80.09 o
   4  -1   1      727.92      735.44     21.60 o
   5  -1   1      112.92      129.34      6.37 o
   6  -1   1      390.18      375.28     13.19 o
   7  -1   1     1349.30     1610.18     46.96 o
   8  -1   1      358.58      439.26     15.88 o
   9  -1   1       12.21       17.31      9.08 o
  10  -1   1       65.51      109.05     23.24 o
  11  -1   1        1.10       22.90     16.17 o
 -11   0   1        1.59       -3.11     11.18 o
 -10   0   1       73.44       39.51     10.80 o
  -9   0   1       29.55       29.10      5.37 o
  -8   0   1      750.10      782.99     34.48 o
  -7   0   1       86.91       98.83      6.25 o
  -6   0   1       95.53      115.68      5.66 o
  -5   0   1       19.98        7.73      2.83 o
  -4   0   1       49.21       54.35      3.46 o
  -3   0   1      272.83      260.78      7.21 o
  -2   0   1     6113.24     6170.37    128.55 o
  -1   0   1       15.97       13.21      1.62 o
   2   0   1       36.80       50.23      3.19 o
   3   0   1     1805.10     1641.89     37.45 o
   4   0   1       64.98       57.31      4.10 o
   5   0   1      658.47      637.30     14.56 o
   6   0   1      216.58      253.53      9.21 o
   7   0   1      659.73      750.81     27.10 o
   8   0   1       42.86       32.20      5.31 o
   9   0   1      235.75      215.67     22.58 o
  10   0   1       10.34       28.67     13.81 o
  11   0   1       11.83        2.77     15.87 o
 -10   1   1       21.14       19.80     11.78 o
  -9   1   1       86.83       72.61     10.86 o
  -8   1   1      707.35      816.84     31.28 o
  -7   1   1      357.89      342.69     14.06 o
  -6   1   1     1381.91     1412.29     38.61 o
  -5   1   1      629.03      624.54     17.30 o
  -4   1   1        1.09        1.87      2.09 o
  -3   1   1      705.47      659.12     15.50 o
  -2   1   1     2443.40     2183.61     72.47 o
  -1   1   1     2876.64     1479.92    161.54 o
   2   1   1     2122.40     1976.79     53.81 o
   3   1   1      676.40      617.78     15.61 o
   4   1   1      340.11      294.26      8.26 o
   5   1   1       20.09       17.22      3.36 o
   6   1   1        1.29       12.95      4.30 o
   7   1   1        8.41       11.31      4.87 o
   8   1   1      180.80      219.86     11.90 o
   9   1   1       12.70       11.44      4.72 o
  10   1   1        9.82       15.61     10.07 o
  11   1   1       14.80       -0.45     15.35 o
 -10   2   1        4.03        3.14     10.10 o
  -9   2   1       77.80       67.99      8.56 o
  -8   2   1      969.88     1142.96     44.53 o
  -7   2   1     1100.02     1179.88     41.03 o
  -6   2   1       19.38       20.18      3.85 o
  -5   2   1      265.29      254.50      8.97 o
  -4   2   1      185.66      224.12      8.29 o
  -3   2   1      349.49      329.67      9.69 o
  -2   2   1      711.55      645.33     18.14 o
  -1   2   1     3369.08     3305.62    109.67 o
   1   2   1      917.04      778.22     27.08 o
   2   2   1      335.32      280.45      7.72 o
   3   2   1      684.97      677.56     14.66 o
   4   2   1       98.42       89.45      3.77 o
   5   2   1     2008.27     2045.54     49.29 o
   6   2   1       71.86       85.83      6.44 o
   7   2   1        6.38        6.37      2.86 o
   8   2   1       29.00       22.39      4.38 o
   9   2   1      329.84      260.02     26.88 o
  10   2   1       87.53       82.79     14.46 o
  11   2   1       14.64       14.86     13.73 o
 -10   3   1        0.42       10.68     12.00 o
  -9   3   1        0.62        9.46      7.61 o
  -8   3   1      163.92      167.56     12.09 o
  -7   3   1      455.59      520.56     23.11 o
  -6   3   1      375.48      418.28     15.72 o
  -5   3   1      323.92      323.11     13.60 o
  -4   3   1      332.34      292.09      9.47 o
  -3   3   1     1545.81     1555.80     48.22 o
  -2   3   1     3363.80     3485.15     92.52 o
  -1   3   1     2553.63     2421.20     72.16 o
   0   3   1     1549.14     1520.78     49.19 o
   1   3   1      643.88      630.05     19.16 o
   2   3   1      221.27      225.80      9.58 o
   3   3   1      273.69      269.58      7.17 o
   4   3   1      301.50      252.01      8.88 o
   5   3   1      283.30      317.20      9.81 o
   6   3   1        4.03        8.41      3.18 o
   7   3   1     1039.32     1075.77     29.07 o
   8   3   1        0.00        7.03      4.41 o
   9   3   1       29.50       32.59     11.38 o
  10   3   1        0.07       -4.20      9.64 o
  11   3   1        0.39      -12.93     12.93 o
 -10   4   1        3.09        6.57     15.01 o
  -9   4   1        5.54       19.66     10.12 o
  -8   4   1       26.76       36.86      6.34 o
  -7   4   1      133.15      132.02      8.44 o
  -6   4   1     1927.58     2172.33     80.75 o
  -5   4   1      152.01      144.58      8.25 o
  -4   4   1      196.62      218.79      9.51 o
  -3   4   1     1583.30     1533.62     47.42 o
  -2   4   1     1436.05     1446.91     43.57 o
  -1   4   1      750.26      788.80     24.96 o
   0   4   1      119.18       98.51      5.47 o
   1   4   1      274.61      250.54      9.39 o
   2   4   1       42.91       47.54      6.19 o
   3   4   1        2.77        7.40      3.18 o
   4   4   1     1497.94     1470.10     31.47 o
   5   4   1       43.80       55.78      4.52 o
   6   4   1       86.01      100.48      6.06 o
   7   4   1       23.77       22.92      3.76 o
   8   4   1      193.77      207.57     10.86 o
   9   4   1       78.19       90.41      8.24 o
  10   4   1      135.73      188.00     17.31 o
  11   4   1        8.86        6.54     15.49 o
  -9   5   1        1.33       24.39     14.59 o
  -8   5   1       46.52       37.26     14.43 o
  -7   5   1       37.39       57.30     10.06 o
  -6   5   1      382.61      375.88     16.61 o
  -5   5   1       16.63       21.52      4.02 o
  -4   5   1       24.89       16.79      4.05 o
  -3   5   1       16.54       16.01      3.61 o
  -2   5   1        5.99        4.17      3.17 o
  -1   5   1       13.46       22.84      3.26 o
   0   5   1     1707.18     1658.24     51.10 o
   1   5   1      320.58      251.34      8.81 o
   2   5   1      690.18      765.29     23.89 o
   3   5   1      495.28      488.25     14.61 o
   4   5   1      971.31      917.27     26.35 o
   5   5   1      385.51      378.35      9.90 o
   6   5   1      136.97      126.42      9.17 o
   7   5   1       34.33       26.97      4.15 o
   8   5   1      388.75      415.98     16.01 o
   9   5   1      670.20      714.31     27.50 o
  10   5   1      406.53      425.67     39.51 o
  11   5   1        0.27       -7.90     16.19 o
  -9   6   1        1.91       11.27     12.97 o
  -8   6   1        2.65       -3.05     10.24 o
  -7   6   1        7.58       13.39      6.61 o
  -6   6   1      327.12      324.99     18.97 o
  -5   6   1      818.48      852.90     42.19 o
  -4   6   1       83.60      114.11      8.81 o
  -3   6   1      279.90      293.60     14.23 o
  -2   6   1       84.12       63.48      6.18 o
  -1   6   1     1264.05     1283.11     35.31 o
   0   6   1        0.23       -3.44      3.44 o
   1   6   1       49.40       51.93      5.72 o
   2   6   1     1541.55     1465.81     43.15 o
   3   6   1     2142.80     2421.18     65.97 o
   4   6   1      855.75      930.55     25.69 o
   5   6   1       52.77       59.71      4.35 o
   6   6   1       30.76       38.60      5.50 o
   7   6   1       55.48       47.66      5.90 o
   8   6   1      195.61      186.63     11.82 o
   9   6   1       24.59       44.83      6.83 o
  10   6   1       13.68       17.87      9.53 o
  11   6   1        0.17       38.28     23.88 o
  -8   7   1       54.72       89.91     16.54 o
  -7   7   1        1.79       -5.24     10.31 o
  -6   7   1        3.35        2.23      6.69 o
  -5   7   1      412.31      456.64     24.99 o
  -4   7   1       66.56       79.86      7.29 o
  -3   7   1      120.56       96.10      9.36 o
  -2   7   1       24.17       22.51      4.06 o
  -1   7   1      586.31      569.62     18.65 o
   0   7   1     1108.68     1010.06     32.34 o
   1   7   1       77.82       75.06      6.36 o
   2   7   1     1186.81     1291.38     36.65 o
   3   7   1      107.76       89.96      7.33 o
   4   7   1      140.21      154.56      8.42 o
   5   7   1        0.21        5.46      5.30 o
   6   7   1      257.62      247.88     10.73 o
   7   7   1       13.16       22.72      5.55 o
   8   7   1        0.49       -2.62      4.13 o
   9   7   1       27.55       24.65      6.64 o
  10   7   1       98.51      105.72     10.96 o
  11   7   1        2.83        2.37     12.85 o
  -7   8   1       97.04       99.49     18.18 o
  -6   8   1      112.31      122.66     15.05 o
  -5   8   1       33.22       24.16      6.90 o
  -4   8   1       34.07       39.21      6.85 o
  -3   8   1      140.37      157.81     11.81 o
  -2   8   1        3.18        0.66      3.69 o
  -1   8   1      360.24      340.55     16.88 o
   0   8   1      119.03      140.09      8.63 o
   1   8   1      129.21      118.95      8.63 o
   2   8   1       92.56       55.44      6.04 o
   3   8   1      195.29      196.77      8.93 o
   4   8   1       86.02      108.56      8.14 o
   5   8   1       25.72       18.93      5.06 o
   6   8   1       28.61       23.55      4.04 o
   7   8   1      313.27      329.62     12.28 o
   8   8   1      357.79      401.76     21.46 o
   9   8   1       66.13       55.03      9.83 o
  10   8   1        5.13        2.71      7.45 o
  11   8   1        3.47      -12.51     23.74 o
  -7   9   1        1.19      -14.08     23.50 o
  -6   9   1       21.81       53.24     15.14 o
  -5   9   1        0.11        1.79      7.82 o
  -4   9   1       32.06       23.61      5.80 o
  -3   9   1        5.70        7.87      4.70 o
  -2   9   1      256.80      228.94     11.87 o
  -1   9   1     1398.56     1470.63     55.90 o
   0   9   1     2732.81     2977.24     87.25 o
   1   9   1       11.66       10.36      3.41 o
   2   9   1      245.47      262.04     14.67 o
   3   9   1      113.35       90.85      7.58 o
   4   9   1        8.05       26.08      4.50 o
   5   9   1       59.27       90.75      8.93 o
   6   9   1       84.60       78.72      9.14 o
   7   9   1       49.54       47.47      9.33 o
   8   9   1       21.29       36.48      8.87 o
   9   9   1        1.62       14.40      8.10 o
  10   9   1        5.67       -5.82     11.00 o
  11   9   1        0.00       20.62     22.20 o
  -6  10   1      229.52      282.44     62.87 o
  -5  10   1        6.62        2.80     13.05 o
  -4  10   1       24.93       32.64      8.10 o
  -3  10   1        5.01        4.48      6.93 o
  -2  10   1       64.32       70.46      9.91 o
  -1  10   1       35.46       45.29      5.22 o
   0  10   1       51.39       56.12      4.71 o
   1  10   1     1093.02     1046.48     54.57 o
   2  10   1      114.12       97.86     13.57 o
   3  10   1      541.66      614.54     29.68 o
   4  10   1      360.62      425.41     21.70 o
   5  10   1       39.79       59.32      8.47 o
   6  10   1        0.04        6.87      6.08 o
   7  10   1       37.36       34.46      7.52 o
   8  10   1       48.11       50.04     13.22 o
   9  10   1       39.14       19.39      9.73 o
  10  10   1        7.98        5.48     13.76 o
  -5  11   1        1.65       10.95     32.27 o
  -4  11   1        2.00        4.14     11.21 o
  -3  11   1        8.78       16.86      6.54 o
  -2  11   1      265.51      266.64     17.86 o
  -1  11   1       44.65       46.31      7.34 o
   0  11   1        0.01       -1.11      4.33 o
   1  11   1      526.99      678.61     37.45 o
   2  11   1       13.16       20.81      4.21 o
   3  11   1       45.84       74.50     11.53 o
   4  11   1       39.47       39.92      6.83 o
   5  11   1      247.66      192.28     15.37 o
   6  11   1      194.65      171.19     12.66 o
   7  11   1        5.79       14.58      6.03 o
   8  11   1        3.78       -0.38      6.51 o
   9  11   1       16.70        2.60     10.45 o
  10  11   1        0.04       -2.84     12.23 o
  -4  12   1       30.51       20.38     27.89 o
  -3  12   1       21.94       26.30     11.24 o
  -2  12   1       16.30       13.57      8.54 o
  -1  12   1      111.23      118.41     13.08 o
   0  12   1      324.48      352.92     32.88 o
   1  12   1       20.96       12.50     12.03 o
   2  12   1      137.66      168.07     18.96 o
   3  12   1       45.97       42.85      7.83 o
   4  12   1       28.80       17.74      8.72 o
   5  12   1        0.30        5.35      7.54 o
   6  12   1       32.75       29.62     16.78 o
   7  12   1       20.58        9.91      7.72 o
   8  12   1       36.73       47.48     14.34 o
   9  12   1       17.32       22.40     11.11 o
  -3  13   1        0.18       -1.04     29.61 o
  -2  13   1       55.56       61.23     14.26 o
  -1  13   1       77.59       84.49     17.05 o
   0  13   1        0.11       -4.53      9.22 o
   1  13   1      102.24       78.52     14.66 o
   2  13   1        1.00      -18.20     18.20 o
   3  13   1       15.58        5.47     13.86 o
   4  13   1      151.13      153.91     15.42 o
   5  13   1        3.74        5.02      7.81 o
   6  13   1        7.75       18.81     14.42 o
   7  13   1       10.16        5.29      8.80 o
   8  13   1       28.74       55.97     13.75 o
  -1  14   1        4.69       22.99     19.44 o
   0  14   1       62.35       44.64     20.52 o
   1  14   1       10.47       32.07     25.49 o
   2  14   1      170.08      193.11     31.82 o
   3  14   1       35.24       17.14     11.87 o
   4  14   1        0.09       18.18     16.08 o
   5  14   1       10.20      -12.99     12.99 o
   6  14   1        6.86       -0.11     16.49 o
   7  14   1       28.05       10.89     22.07 o
   1  15   1        3.62        0.25     11.53 o
   2  15   1       15.54       35.08     15.55 o
   3  15   1        2.34        1.88     25.01 o
   4  15   1       25.30       45.41     19.13 o
   5  15   1        5.86       30.89     21.31 o
  -6 -13   2        1.41       16.73     12.73 o
  -5 -13   2       29.85       18.48     11.69 o
  -4 -13   2        2.46       22.25     10.72 o
  -3 -13   2        1.44        9.64      8.28 o
  -2 -13   2       30.02       -6.89     17.17 o
  -1 -13   2        6.58       13.29     16.02 o
   0 -13   2       25.78       11.42     14.95 o
   1 -13   2      135.11      104.40     35.93 o
  -7 -12   2       10.77      -12.68     14.12 o
  -6 -12   2       70.29       61.47     15.34 o
  -5 -12   2       12.54       13.76     12.48 o
  -4 -12   2       48.29       42.55     17.50 o
  -3 -12   2       16.84       18.96     10.12 o
  -2 -12   2       13.37       13.71     13.71 o
  -1 -12   2       25.21       11.44     13.98 o
   0 -12   2        4.56       -1.10     16.10 o
   1 -12   2       13.62       55.62     21.35 o
   2 -12   2       26.09       50.15     20.83 o
   3 -12   2       11.08       44.93     45.31 o
  -8 -11   2        7.36        2.21      9.95 o
  -7 -11   2       39.93       63.93     15.35 o
  -6 -11   2      199.46      174.12     18.77 o
  -5 -11   2        1.69       19.98     10.12 o
  -4 -11   2      255.19      241.86     26.96 o
  -3 -11   2        3.57       11.90      8.48 o
  -2 -11   2       63.71       33.83     13.82 o
  -1 -11   2        3.60        9.13      8.64 o
   0 -11   2      237.71      265.19     27.27 o
   1 -11   2        3.80       -3.52      8.14 o
   2 -11   2       47.88       57.51     11.45 o
   3 -11   2       11.80       13.65      8.35 o
   4 -11   2       85.84       70.57     23.37 o
  -9 -10   2       27.22       11.99     12.75 o
  -8 -10   2        8.99       16.94     13.66 o
  -7 -10   2       15.63       20.60     12.61 o
  -6 -10   2       54.07       72.38     11.06 o
  -5 -10   2       37.66       35.02      8.48 o
  -4 -10   2       24.11       44.37      9.79 o
  -3 -10   2      216.27      211.26     24.39 o
  -2 -10   2       15.95       10.85      6.81 o
  -1 -10   2      211.81      215.54     21.21 o
   0 -10   2       10.60       -3.03     13.93 o
   1 -10   2      205.56      193.79     16.27 o
   2 -10   2       20.27       17.59     10.55 o
   3 -10   2        0.04       21.98      9.78 o
   4 -10   2       18.85       29.55     13.39 o
   5 -10   2       10.86       25.00     16.33 o
 -10  -9   2       16.00      -14.46     22.66 o
  -9  -9   2        0.54        4.59     10.94 o
  -8  -9   2       93.60      101.84     12.73 o
  -7  -9   2       34.81       29.25      5.70 o
  -6  -9   2       11.06        0.54      8.17 o
  -5  -9   2      130.30      160.80     13.88 o
  -4  -9   2      314.59      418.74     29.29 o
  -3  -9   2       33.26       38.90     14.29 o
  -2  -9   2      112.23      112.41     10.26 o
  -1  -9   2      892.90      883.03     48.69 o
   0  -9   2     1732.66     1910.65     62.57 o
   1  -9   2       15.41       19.94      7.13 o
   2  -9   2      124.24      120.67     14.04 o
   3  -9   2       20.74       16.64      9.69 o
   4  -9   2       24.14       13.05      9.70 o
   5  -9   2       61.02       48.65     15.83 o
   6  -9   2        0.10       11.87     17.76 o
 -10  -8   2        9.15       -5.91     14.74 o
  -9  -8   2        0.65       -7.41     12.96 o
  -8  -8   2       67.40       59.93     10.11 o
  -7  -8   2       21.39       14.22      4.20 o
  -6  -8   2      369.97      425.18     25.41 o
  -5  -8   2       65.39       64.80      7.25 o
  -4  -8   2      316.62      334.52     17.47 o
  -3  -8   2      339.88      344.05     19.32 o
  -2  -8   2        0.87       10.98      5.60 o
  -1  -8   2      429.07      435.02     22.16 o
   0  -8   2      731.15      744.87     30.77 o
   1  -8   2      274.01      269.59     17.29 o
   2  -8   2       20.39       16.56      6.19 o
   3  -8   2       13.54       -0.13      6.83 o
   4  -8   2      216.42      220.87     21.42 o
   5  -8   2        5.34        1.61      7.56 o
   6  -8   2        3.31        8.79     11.58 o
   7  -8   2        4.12       24.78     18.01 o
 -10  -7   2       40.14       68.29     17.58 o
  -9  -7   2       10.82        1.88      8.07 o
  -8  -7   2       10.23        9.27      6.31 o
  -7  -7   2       47.75       46.05      7.16 o
  -6  -7   2       33.65       31.86      4.86 o
  -5  -7   2       65.30       57.81      7.80 o
  -4  -7   2       15.60       19.17      5.69 o
  -3  -7   2        3.89        3.98      4.67 o
  -2  -7   2      803.15      878.35     34.68 o
  -1  -7   2       88.24       89.20      8.61 o
   0  -7   2        0.99        5.83      4.26 o
   1  -7   2      154.36      161.53     11.35 o
   2  -7   2       20.82       22.90      8.15 o
   3  -7   2        0.34        6.56      7.17 o
   4  -7   2       76.16       57.09      7.08 o
   5  -7   2       38.97       20.18      7.50 o
   6  -7   2       92.00       60.54     12.93 o
   7  -7   2        3.07       -1.43     10.01 o
   8  -7   2       31.33       51.79     27.80 o
 -10  -6   2       60.46       71.04     15.66 o
  -9  -6   2        1.44        7.96      7.21 o
  -8  -6   2        4.25        7.64      6.28 o
  -7  -6   2        5.08        8.51      4.31 o
  -6  -6   2       25.91       28.30      4.12 o
  -5  -6   2        4.22        5.43      3.25 o
  -4  -6   2        3.84        3.03      3.17 o
  -3  -6   2        0.57        4.15      3.95 o
  -2  -6   2        1.39        1.31      4.33 o
  -1  -6   2      264.08      255.41     12.85 o
   0  -6   2        9.93        9.54      7.09 o
   1  -6   2      264.26      321.10     14.69 o
   2  -6   2      105.56      101.72     11.37 o
   3  -6   2        0.03        4.77     10.84 o
   4  -6   2      124.46      117.40     10.97 o
   5  -6   2      453.84      380.04     20.39 o
   6  -6   2       69.99       65.90      9.76 o
   7  -6   2       29.06       35.77      9.86 o
   8  -6   2       42.03       71.69     23.92 o
 -11  -5   2       48.74       55.93     20.53 o
 -10  -5   2        0.00        1.40     12.89 o
  -9  -5   2      123.53      107.03     10.73 o
  -8  -5   2        7.39        3.67      4.74 o
  -7  -5   2      162.61      153.01      9.44 o
  -6  -5   2     1063.23     1181.49     39.44 o
  -5  -5   2       22.71       23.01      3.96 o
  -4  -5   2      910.84      949.88     30.38 o
  -3  -5   2       73.33       58.98      4.47 o
  -2  -5   2        8.59       11.26      4.34 o
  -1  -5   2     1272.30     1308.78     49.60 o
   0  -5   2     1851.24     1999.50     66.98 o
   1  -5   2      847.45      816.63     30.71 o
   2  -5   2     1696.22     1781.41     64.75 o
   3  -5   2       52.54       48.00      4.90 o
   4  -5   2      999.96     1123.29     44.58 o
   5  -5   2       22.98       22.28      5.04 o
   6  -5   2        4.26        9.98      6.48 o
   7  -5   2       29.00       24.44      7.43 o
   8  -5   2        2.29       17.62      8.18 o
   9  -5   2        0.32       -4.13     10.20 o
 -11  -4   2       20.17       -4.03     14.07 o
 -10  -4   2       14.80       -0.27     12.87 o
  -9  -4   2       22.15       13.76      5.26 o
  -8  -4   2       11.49        7.88      3.91 o
  -7  -4   2        1.72        5.08      3.99 o
  -6  -4   2        0.48        1.45      3.51 o
  -5  -4   2       16.80       20.54      2.99 o
  -4  -4   2     3078.98     3226.79     95.76 o
  -3  -4   2        0.01        2.88      3.46 o
  -2  -4   2      139.38      143.22     10.20 o
  -1  -4   2      260.20      204.26     12.43 o
   0  -4   2      151.16      161.76      9.13 o
   1  -4   2      749.03      717.55     25.53 o
   2  -4   2       66.89       69.75     10.74 o
   3  -4   2       87.06       78.10      6.96 o
   4  -4   2      165.22      176.97      9.35 o
   5  -4   2       45.23       53.37      6.15 o
   6  -4   2       45.09       30.09      6.97 o
   7  -4   2        0.98        1.03      6.38 o
   8  -4   2       30.61       29.81      6.82 o
   9  -4   2       12.20       24.94     12.99 o
 -11  -3   2        0.49       -9.87     12.87 o
 -10  -3   2       46.28       31.89     11.59 o
  -9  -3   2        5.68       -1.05      4.41 o
  -8  -3   2       72.83       76.50      8.99 o
  -7  -3   2       26.05       26.40      5.08 o
  -6  -3   2       10.03        8.71      3.85 o
  -5  -3   2        2.17        1.15      3.03 o
  -4  -3   2       51.23       44.07      3.40 o
  -3  -3   2       12.85       11.33      4.53 o
  -2  -3   2       91.41       83.83      6.29 o
  -1  -3   2     1743.24     1637.95     60.59 o
   0  -3   2       25.11       22.18      5.55 o
   1  -3   2     3218.67     3179.02    113.19 o
   2  -3   2     4054.56     4545.66    164.24 o
   3  -3   2        0.01        5.29      3.88 o
   4  -3   2      318.22      329.08     15.67 o
   5  -3   2       70.01       69.98      6.50 o
   6  -3   2     1153.52     1205.89     47.35 o
   7  -3   2        1.23       -3.57      4.28 o
   8  -3   2       23.13       30.58      5.98 o
   9  -3   2        1.17       -1.24      8.05 o
  10  -3   2       11.96       14.00     23.54 o
 -11  -2   2        6.32      -13.16     13.16 o
 -10  -2   2        4.23        1.33      7.94 o
  -9  -2   2       34.60       26.94      6.22 o
  -8  -2   2      150.38      158.57     10.33 o
  -7  -2   2       13.49       21.91      3.88 o
  -6  -2   2       82.67       99.94      6.07 o
  -5  -2   2      418.00      431.40     14.43 o
  -4  -2   2      480.14      464.86     12.42 o
  -3  -2   2     3158.56     2993.36     66.08 o
  -2  -2   2       81.69       92.78      5.80 o
  -1  -2   2      463.06      413.48     20.80 o
   0  -2   2     3640.18     3634.73    163.44 o
   1  -2   2      595.14      495.30     19.56 o
   2  -2   2     2342.71     2283.87     72.08 o
   3  -2   2     2341.70     2425.98     70.54 o
   4  -2   2      161.89      179.23      8.43 o
   5  -2   2      295.84      300.35     16.75 o
   6  -2   2      399.78      390.42     19.42 o
   7  -2   2      339.70      370.85     20.73 o
   8  -2   2       36.56       39.08      5.85 o
   9  -2   2       59.14       66.45      8.83 o
  10  -2   2       31.83       25.62     17.81 o
 -11  -1   2       39.48       55.13     16.49 o
 -10  -1   2        2.90       -4.87      7.61 o
  -9  -1   2        7.86        7.17      4.48 o
  -8  -1   2       98.20       78.49      6.36 o
  -7  -1   2      316.28      326.95     12.61 o
  -6  -1   2      247.73      269.51     10.31 o
  -5  -1   2      487.80      468.38     12.19 o
  -4  -1   2     1676.73     1711.19     39.13 o
  -3  -1   2      935.69      832.58     24.24 o
  -2  -1   2      254.18      254.43      7.65 o
  -1  -1   2     1329.19     1394.02     38.87 o
   0  -1   2      311.89      310.55     14.34 o
   1  -1   2     1419.84     1389.00     48.10 o
   2  -1   2       86.66       71.84      5.70 o
   3  -1   2     1580.65     1492.18     53.15 o
   4  -1   2     1203.54     1312.22     40.57 o
   5  -1   2      115.47      125.88      6.19 o
   6  -1   2      131.32      126.36     12.46 o
   7  -1   2     1824.35     1966.43     62.42 o
   8  -1   2      447.68      459.67     18.91 o
   9  -1   2       63.48       75.41      7.84 o
  10  -1   2        2.44      -15.46     15.46 o
  11  -1   2       14.08        4.04     18.24 o
 -11   0   2       37.81       24.13     14.33 o
 -10   0   2       20.44       12.34      9.28 o
  -9   0   2        8.75        6.29      3.64 o
  -8   0   2      135.18      128.51      8.29 o
  -7   0   2       77.83       81.88      5.38 o
  -6   0   2     1158.84     1220.50     35.33 o
  -5   0   2       58.70       49.69      3.46 o
  -4   0   2        2.78        2.71      2.06 o
  -3   0   2     1834.94     1663.80     37.48 o
  -2   0   2     1473.10     1357.14     32.11 o
  -1   0   2        7.83        9.40      1.60 o
   0   0   2       36.52       24.50      2.51 o
   1   0   2      599.47      498.16     16.37 o
   2   0   2      319.76      298.81     13.97 o
   3   0   2       51.35       47.18      4.03 o
   4   0   2     2363.42     2419.41     52.85 o
   5   0   2      138.54      158.12      7.38 o
   6   0   2       54.16       54.62      4.89 o
   7   0   2      280.70      285.61     10.45 o
   8   0   2        8.65       11.78      5.26 o
   9   0   2      197.69      154.70     22.21 o
  10   0   2       87.32      104.60     16.45 o
  11   0   2        1.30        8.59     16.32 o
 -10   1   2       90.34       85.84     15.79 o
  -9   1   2       54.10       58.73      7.39 o
  -8   1   2      164.88      171.91      9.21 o
  -7   1   2       30.68       27.15      3.39 o
  -6   1   2        0.51        0.69      2.59 o
  -5   1   2       11.83       10.00      2.21 o
  -4   1   2      262.65      274.96      8.86 o
  -3   1   2     1718.46     1500.22     47.25 o
  -2   1   2      105.65      116.55      3.63 o
  -1   1   2      588.55      467.07     14.46 o
   1   1   2    10182.64    11321.96    426.38 o
   2   1   2      224.89      256.53      8.64 o
   3   1   2        0.85        4.01      2.34 o
   4   1   2      467.31      448.29     14.32 o
   5   1   2       55.72       61.14      6.40 o
   6   1   2      315.44      326.56     16.54 o
   7   1   2      115.63      127.26      7.55 o
   8   1   2       56.70       66.02      7.13 o
   9   1   2      120.82      138.59     13.87 o
  10   1   2      101.78      142.13     21.37 o
  11   1   2        7.59       21.51     19.05 o
 -10   2   2       65.66      109.05     17.66 o
  -9   2   2      164.04      182.10     23.06 o
  -8   2   2      123.06      131.66      9.10 o
  -7   2   2      712.19      775.77     25.93 o
  -6   2   2      380.46      411.09     13.06 o
  -5   2   2     1657.92     1768.38     49.98 o
  -4   2   2     1737.98     1693.46     40.23 o
  -3   2   2      499.52      581.03     18.66 o
  -2   2   2      930.58      762.79     23.92 o
  -1   2   2     1485.44     1444.18     42.33 o
   0   2   2       23.85       45.56      4.89 o
   1   2   2     1571.96     1207.51     33.08 o
   2   2   2    12853.73    14323.92    320.48 o
   3   2   2       63.56       43.48      3.32 o
   4   2   2     3086.99     2990.79     66.58 o
   5   2   2      857.22      867.62     22.78 o
   6   2   2       29.72       37.71      4.84 o
   7   2   2        0.06        9.56      4.66 o
   8   2   2        0.28        2.96      3.95 o
   9   2   2        3.42        2.73      4.30 o
  10   2   2        3.43        9.47      8.29 o
  11   2   2        4.40        7.11     14.33 o
 -10   3   2        3.13        5.88     12.65 o
  -9   3   2       15.86        3.55      9.25 o
  -8   3   2        5.89        4.26      4.56 o
  -7   3   2       35.88       31.90      5.77 o
  -6   3   2       50.97       64.37      4.52 o
  -5   3   2      129.31      127.91      5.51 o
  -4   3   2       84.46       58.97      4.09 o
  -3   3   2       87.03       90.10      5.39 o
  -2   3   2      346.06      275.45      8.13 o
  -1   3   2       21.74       29.73      2.87 o
   0   3   2     3064.07     2774.46     64.64 o
   1   3   2      138.61      114.10      5.91 o
   2   3   2       97.50      111.90      4.81 o
   3   3   2      410.08      384.80      9.66 o
   4   3   2        9.85       10.32      2.58 o
   5   3   2        5.10       14.74      2.80 o
   6   3   2       79.37       80.23      4.12 o
   7   3   2       89.69       99.41      9.44 o
   8   3   2       40.94       39.37      7.15 o
   9   3   2       89.71       54.63      8.83 o
  10   3   2       39.00       36.59     15.08 o
  11   3   2        3.95       58.17     20.95 o
  -9   4   2        1.57       -0.89      9.30 o
  -8   4   2        3.09        1.68      7.48 o
  -7   4   2        4.65        3.62      3.19 o
  -6   4   2      171.62      174.52      9.50 o
  -5   4   2        0.96        4.82      2.73 o
  -4   4   2       50.84       71.87      5.50 o
  -3   4   2     1479.48     1516.31     42.87 o
  -2   4   2        0.16        3.78      2.53 o
  -1   4   2      267.58      239.16      7.67 o
   0   4   2      816.81      742.16     21.35 o
   1   4   2       35.40       50.47      4.31 o
   2   4   2       12.15       14.23      3.92 o
   3   4   2        4.38        3.50      2.51 o
   4   4   2      915.82      847.49     20.00 o
   5   4   2        0.56        3.22      3.05 o
   6   4   2       71.98       87.73      4.84 o
   7   4   2        0.16        2.19      4.22 o
   8   4   2        0.12        0.78      3.68 o
   9   4   2       99.42       79.86      8.19 o
  10   4   2        2.49       16.56     10.14 o
  11   4   2        0.80       32.08     18.02 o
  -9   5   2        0.01        5.67     19.90 o
  -8   5   2        3.50       -1.31      8.08 o
  -7   5   2      290.62      277.60     15.25 o
  -6   5   2       12.18       19.54      4.70 o
  -5   5   2       44.35       48.69      4.59 o
  -4   5   2      162.59      226.45      9.61 o
  -3   5   2        6.41        3.77      3.29 o
  -2   5   2        8.55       12.10      5.17 o
  -1   5   2     1982.02     2153.29     55.42 o
   0   5   2     2146.86     2142.34     69.32 o
   1   5   2      144.39      102.70      7.68 o
   2   5   2     2641.26     2407.16     66.93 o
   3   5   2     6749.74     7243.11    172.78 o
   4   5   2       47.15       70.05      4.45 o
   5   5   2       49.22       55.55      4.85 o
   6   5   2       23.16       23.38      4.50 o
   7   5   2      188.64      186.38      9.00 o
   8   5   2       29.00       21.50      4.71 o
   9   5   2       40.40       27.55      7.26 o
  10   5   2       24.42       17.50      8.78 o
  11   5   2        5.94      -17.46     18.11 o
  -9   6   2       12.23       27.99     12.90 o
  -8   6   2       44.84       62.64     13.00 o
  -7   6   2      177.00      189.70     14.03 o
  -6   6   2        8.16       10.89      4.30 o
  -5   6   2      976.96     1042.13     47.13 o
  -4   6   2      456.73      470.67     19.09 o
  -3   6   2      126.06      106.85      9.07 o
  -2   6   2        0.14       -0.23      2.95 o
  -1   6   2      729.60      791.31     22.52 o
   0   6   2      244.70      240.03      8.62 o
   1   6   2      799.21      832.60     26.45 o
   2   6   2     4348.28     4732.36    124.76 o
   3   6   2     3580.27     3960.86    101.68 o
   4   6   2        3.29        4.75      2.44 o
   5   6   2       57.92       71.92      4.92 o
   6   6   2      310.56      312.54     13.38 o
   7   6   2      205.85      194.12     11.72 o
   8   6   2        6.78       12.48      5.31 o
   9   6   2       87.42      106.44     10.96 o
  10   6   2        2.10        4.09      7.62 o
  11   6   2        4.08        2.03     16.01 o
  -8   7   2       20.11       21.82     19.79 o
  -7   7   2       43.50       29.78      9.58 o
  -6   7   2      212.08      231.69     16.60 o
  -5   7   2        1.00        6.01      5.13 o
  -4   7   2       50.30       71.31      6.31 o
  -3   7   2      253.83      241.42     13.34 o
  -2   7   2       18.12       11.70      3.38 o
  -1   7   2       38.13       52.08      4.28 o
   0   7   2      310.23      313.84     13.00 o
   1   7   2     1000.91     1022.73     44.33 o
   2   7   2      228.77      262.57      9.69 o
   3   7   2       23.76       47.94      8.80 o
   4   7   2       45.94       51.71      6.90 o
   5   7   2      547.73      560.91     15.34 o
   6   7   2      171.49      171.89      6.93 o
   7   7   2      242.94      250.02     12.52 o
   8   7   2      150.72      150.39     10.44 o
   9   7   2       64.83       64.01     12.78 o
  10   7   2        0.79       19.36      9.26 o
  11   7   2       11.12       10.24     11.85 o
  -8   8   2       22.42       19.44     18.18 o
  -7   8   2       25.23        3.59     17.54 o
  -6   8   2        0.63        3.34      9.16 o
  -5   8   2      154.50      159.06     17.84 o
  -4   8   2       21.32       23.84      6.17 o
  -3   8   2        0.33        4.16      4.27 o
  -2   8   2      139.45      139.86      8.27 o
  -1   8   2       80.94       75.83      5.04 o
   0   8   2        5.16        1.09      3.82 o
   1   8   2      169.64      164.94     10.77 o
   2   8   2      610.74      620.41     24.79 o
   3   8   2     3363.55     3532.34    114.15 o
   4   8   2      311.34      335.93     13.32 o
   5   8   2        6.07       10.10      5.67 o
   6   8   2      142.56      143.65      8.24 o
   7   8   2     1490.79     1701.19     55.28 o
   8   8   2      780.29      850.17     37.04 o
   9   8   2        2.02        2.86      7.29 o
  10   8   2       10.15       11.09      9.27 o
  11   8   2        2.34        3.42     23.71 o
  -7   9   2       17.22        5.46     22.35 o
  -6   9   2       16.10       -8.51     15.24 o
  -5   9   2       19.72       24.66      7.24 o
  -4   9   2      124.18      131.00     10.97 o
  -3   9   2      755.50      834.74     43.01 o
  -2   9   2       25.48       21.23      5.15 o
  -1   9   2        8.03        4.44      4.43 o
   0   9   2       11.45       -0.41      6.16 o
   1   9   2      596.84      603.10     26.96 o
   2   9   2     1342.14     1380.25     59.53 o
   3   9   2      622.55      679.74     23.96 o
   4   9   2      182.56      217.71     12.98 o
   5   9   2      428.65      489.84     24.94 o
   6   9   2        6.68        9.16      4.49 o
   7   9   2      225.00      241.41     11.46 o
   8   9   2      174.75      180.56     18.65 o
   9   9   2       36.37       33.37      9.00 o
  10   9   2        1.12       -0.27     10.31 o
  11   9   2       14.86        3.71     13.09 o
  -6  10   2       41.00      150.72    184.56 o
  -5  10   2       33.95       60.28     18.26 o
  -4  10   2       29.73       32.39     12.94 o
  -3  10   2      361.85      372.36     24.66 o
  -2  10   2      119.54      113.93     10.27 o
  -1  10   2       27.20       38.07      8.17 o
   0  10   2      186.92      157.85     12.27 o
   1  10   2      350.85      385.88     23.88 o
   2  10   2      157.04      141.68     12.42 o
   3  10   2      651.90      725.75     33.31 o
   4  10   2       45.19       53.65      5.39 o
   5  10   2       51.16       61.86      8.68 o
   6  10   2        7.57        0.67      5.13 o
   7  10   2       21.04       26.10      5.48 o
   8  10   2       11.39        7.79      5.19 o
   9  10   2        0.77       -9.00      9.00 o
  10  10   2        3.99       -5.63     13.04 o
  -5  11   2        2.19      -16.95     16.95 o
  -4  11   2        0.26        3.93     13.22 o
  -3  11   2       19.12       11.23      8.60 o
  -2  11   2       55.18       44.39      9.09 o
  -1  11   2       52.71       91.19      9.01 o
   0  11   2        5.03       24.91      7.56 o
   1  11   2       11.76        9.78      6.15 o
   2  11   2       12.55        7.62      6.97 o
   3  11   2      637.60      625.83     31.60 o
   4  11   2      679.70      684.29     48.49 o
   5  11   2        7.13       15.59      4.74 o
   6  11   2        0.89       -1.24      7.05 o
   7  11   2       12.34        2.90      5.99 o
   8  11   2        1.20        0.64      6.02 o
   9  11   2        5.74       16.68     13.64 o
  10  11   2        0.40       -8.24     11.90 o
  -4  12   2        2.42       12.68     15.32 o
  -3  12   2        8.14       22.84     10.16 o
  -2  12   2       16.58       12.83      8.63 o
  -1  12   2      163.71      186.38     17.82 o
   0  12   2        8.16       17.52     10.20 o
   1  12   2       25.70       33.88     14.02 o
   2  12   2       93.14       90.58     13.10 o
   3  12   2       49.42       70.03     16.86 o
   4  12   2       36.02       38.77     15.18 o
   5  12   2       27.41       39.76     15.37 o
   6  12   2       29.33       17.05      5.69 o
   7  12   2        2.59       12.07      6.56 o
   8  12   2        2.34        5.86      6.98 o
   9  12   2        7.28       -4.28     14.00 o
  -3  13   2      189.85      187.62     36.96 o
  -2  13   2       51.59       32.03     10.91 o
  -1  13   2       39.21       32.25     13.33 o
   0  13   2        8.44       -9.55      9.55 o
   1  13   2       14.85        4.51     10.39 o
   2  13   2        0.11        0.36     11.16 o
   3  13   2      142.05      174.85     22.43 o
   4  13   2       57.93       43.86     17.63 o
   5  13   2        9.92      -11.26     13.65 o
   6  13   2       18.10       18.49     21.09 o
   7  13   2        0.16       11.75     20.85 o
   8  13   2       18.00       19.86     17.91 o
   9  13   2       44.56       47.73     17.34 o
  -2  14   2        4.15       13.55     31.88 o
  -1  14   2        4.78       -2.31     16.99 o
   0  14   2        0.04      -15.66     15.66 o
   1  14   2      102.01       72.14     19.78 o
   2  14   2      108.22      107.70     26.59 o
   3  14   2        9.11       26.80     22.39 o
   4  14   2       12.12       38.72     18.69 o
   5  14   2       12.58      -15.88     15.88 o
   6  14   2        4.64       32.03     21.03 o
   7  14   2       23.69       40.45     15.06 o
   8  14   2        0.78       -5.98     17.05 o
   1  15   2        6.43       -1.47     17.44 o
   2  15   2      168.09      183.43     40.42 o
   3  15   2       74.91       43.49     22.35 o
   4  15   2       57.92       73.15     17.21 o
   5  15   2        6.23       30.44     21.51 o
   6  15   2       10.61       22.44     21.62 o
  -5 -13   3        6.97       21.58     14.76 o
  -4 -13   3       13.10        0.37     20.45 o
  -3 -13   3       15.11       16.51      9.72 o
  -2 -13   3        0.02       13.62     25.19 o
  -1 -13   3        0.02       -0.12     24.16 o
   0 -13   3       59.29        5.87     19.88 o
  -7 -12   3        5.27       44.61     26.98 o
  -6 -12   3       48.68       29.35     13.60 o
  -5 -12   3      132.59      123.08     22.33 o
  -4 -12   3       17.63       31.01     12.11 o
  -3 -12   3        5.62        2.09     10.56 o
  -2 -12   3       26.14       -2.65     13.25 o
  -1 -12   3       15.97       12.67     18.56 o
   0 -12   3       10.21       45.65     14.78 o
   1 -12   3       54.49       62.31     26.86 o
   2 -12   3      166.49      149.73     33.63 o
  -8 -11   3        0.01      -12.13     12.17 o
  -7 -11   3        7.12        7.94     14.99 o
  -6 -11   3       52.36       46.90     11.66 o
  -5 -11   3       86.95       96.29     18.72 o
  -4 -11   3       37.20       33.92      9.35 o
  -3 -11   3       40.66       26.00     13.35 o
  -2 -11   3        0.08       13.42      9.93 o
  -1 -11   3       60.08      106.35     25.23 o
   0 -11   3        4.11       21.04     15.49 o
   1 -11   3       66.80       54.01     11.51 o
   2 -11   3        0.48       17.42      9.14 o
   3 -11   3       97.81      131.08     27.65 o
   4 -11   3       50.44       47.60     30.08 o
  -8 -10   3        4.64       24.20     12.51 o
  -7 -10   3       21.04       11.98      9.43 o
  -6 -10   3      180.12      180.34     18.19 o
  -5 -10   3      443.83      511.72     37.76 o
  -4 -10   3      355.96      369.00     23.69 o
  -3 -10   3        7.86       13.17      8.13 o
  -2 -10   3       91.52       76.46     10.81 o
  -1 -10   3       24.06       26.85      7.95 o
   0 -10   3      227.64      241.55     24.16 o
   1 -10   3       67.14       54.51      8.17 o
   2 -10   3       38.29       31.67     14.02 o
   3 -10   3       38.82       34.70     13.87 o
   4 -10   3        0.02        3.46     17.48 o
   5 -10   3       11.36        4.64     18.39 o
  -9  -9   3       19.85       15.51     12.54 o
  -8  -9   3      193.27      215.29     16.88 o
  -7  -9   3        2.28       -2.59      4.88 o
  -6  -9   3       74.08       60.36      9.36 o
  -5  -9   3       96.05      113.71     19.41 o
  -4  -9   3      245.46      264.86     27.30 o
  -3  -9   3       49.21       49.86     13.57 o
  -2  -9   3       65.10       94.24     10.90 o
  -1  -9   3      315.51      308.94     25.39 o
   0  -9   3        1.35       -0.74      5.69 o
   1  -9   3       36.49       14.02      7.74 o
   2  -9   3       19.86       -1.11      7.46 o
   3  -9   3      100.47       77.14     15.39 o
   4  -9   3        1.09        9.66      8.63 o
   5  -9   3       14.37        9.18     12.15 o
   6  -9   3        0.72       26.49     30.70 o
 -10  -8   3        1.74      -17.35     31.79 o
  -9  -8   3      131.90      169.10     30.86 o
  -8  -8   3      183.61      193.42     16.82 o
  -7  -8   3        0.94        3.98      3.97 o
  -6  -8   3       32.63       35.27      4.80 o
  -5  -8   3        0.92        0.93      4.96 o
  -4  -8   3       81.62       63.25     11.61 o
  -3  -8   3       89.44       72.71      9.06 o
  -2  -8   3       19.55       32.03      6.89 o
  -1  -8   3      302.86      315.66     20.87 o
   0  -8   3        0.05       19.95      9.56 o
   1  -8   3       80.17       63.85      9.72 o
   2  -8   3       98.35      106.89     10.54 o
   3  -8   3        5.03       -2.65      8.21 o
   4  -8   3       38.11       48.57      8.99 o
   5  -8   3      112.24       75.04     14.32 o
   6  -8   3        4.90       24.84     12.53 o
   7  -8   3        6.12       18.06     27.95 o
 -10  -7   3        3.72       -7.54     11.70 o
  -9  -7   3      158.62      190.76     19.91 o
  -8  -7   3      252.59      265.96     24.16 o
  -7  -7   3       55.51       46.88     10.55 o
  -6  -7   3      155.75      156.98     19.94 o
  -5  -7   3       49.11       50.92      5.14 o
  -4  -7   3       10.80       11.07      5.48 o
  -3  -7   3       67.82       63.67      8.81 o
  -2  -7   3        9.47       10.08      5.87 o
  -1  -7   3      723.72      716.20     30.29 o
   0  -7   3      341.78      346.36     19.11 o
   1  -7   3       58.18       44.16      7.13 o
   2  -7   3        0.22        2.20      5.56 o
   3  -7   3       52.86       57.96      8.51 o
   4  -7   3       48.05       19.61      7.63 o
   5  -7   3      292.46      358.68     26.55 o
   6  -7   3       16.68       19.99      9.83 o
   7  -7   3        2.77       -3.48     14.59 o
   8  -7   3       36.69       26.87     17.98 o
 -10  -6   3       11.96       24.54     14.70 o
  -9  -6   3       23.54       31.90     11.33 o
  -8  -6   3       23.96       27.71      7.01 o
  -7  -6   3       11.05        2.08      5.24 o
  -6  -6   3      378.74      422.53     18.98 o
  -5  -6   3       39.70       35.86      4.06 o
  -4  -6   3      148.24      152.32      8.21 o
  -3  -6   3      633.33      703.93     28.12 o
  -2  -6   3      103.72       95.20     10.28 o
  -1  -6   3       29.03       40.89      6.53 o
   0  -6   3        1.44        8.67      6.46 o
   1  -6   3        1.68       -0.61      3.75 o
   2  -6   3       26.73       13.33      6.18 o
   3  -6   3        4.65        3.93      5.01 o
   4  -6   3      481.32      530.49     29.68 o
   5  -6   3      138.38      160.03     14.08 o
   6  -6   3       13.29        0.74      8.89 o
   7  -6   3        5.41       -9.45      9.97 o
   8  -6   3        1.44       61.73     29.06 o
 -10  -5   3       96.05       77.75     15.33 o
  -9  -5   3       70.52       89.08     11.06 o
  -8  -5   3       56.73       62.21      7.49 o
  -7  -5   3       52.19       58.04      8.11 o
  -6  -5   3       17.54       10.62      3.87 o
  -5  -5   3      441.07      487.78     22.51 o
  -4  -5   3      124.39      150.51      9.52 o
  -3  -5   3      594.77      637.07     33.25 o
  -2  -5   3     1502.04     1629.40     61.58 o
  -1  -5   3        5.45        5.60      6.30 o
   0  -5   3       97.57      139.09      9.21 o
   1  -5   3       98.63      106.96     14.76 o
   2  -5   3      644.94      660.33     24.98 o
   3  -5   3      253.89      276.27     18.38 o
   4  -5   3      236.21      236.82     14.49 o
   5  -5   3      439.07      426.12     23.96 o
   6  -5   3        4.85        3.30      6.90 o
   7  -5   3        0.00        0.41      8.62 o
   8  -5   3      157.62      190.56     23.85 o
   9  -5   3      100.09       92.95     29.06 o
 -10  -4   3       38.38       26.73     11.24 o
  -9  -4   3        2.73       -2.64      5.70 o
  -8  -4   3        0.43        1.59      4.59 o
  -7  -4   3       46.01       36.38      5.08 o
  -6  -4   3       56.83       50.08      5.18 o
  -5  -4   3      235.85      254.89      9.40 o
  -4  -4   3       26.43       22.36      3.36 o
  -3  -4   3      541.62      541.00     24.35 o
  -2  -4   3      219.87      227.77     16.12 o
  -1  -4   3      962.25     1003.89     26.97 o
   0  -4   3      232.04      234.24     11.18 o
   1  -4   3     1018.16      948.22     34.96 o
   2  -4   3      324.91      368.25     16.15 o
   3  -4   3       37.64       43.27      6.97 o
   4  -4   3        1.61       -1.63      3.98 o
   5  -4   3      481.75      502.52     23.73 o
   6  -4   3       78.24       83.03      9.54 o
   7  -4   3       63.54       51.91      7.25 o
   8  -4   3       14.86       27.48      7.96 o
   9  -4   3       82.53       96.47     25.57 o
 -10  -3   3        0.44       15.93     10.72 o
  -9  -3   3       34.74       32.43      7.05 o
  -8  -3   3       76.75       68.46      6.21 o
  -7  -3   3      120.27      138.67      9.14 o
  -6  -3   3       52.13       58.36      7.07 o
  -5  -3   3      636.31      706.25     23.11 o
  -4  -3   3      155.04      139.21      5.96 o
  -3  -3   3     1502.72     1423.62     36.00 o
  -2  -3   3        2.43        1.70      3.78 o
  -1  -3   3        7.49       29.23      4.09 o
   0  -3   3     1400.02     1345.41     47.84 o
   1  -3   3     1986.75     2099.89     76.65 o
   2  -3   3      361.90      329.64     13.66 o
   3  -3   3      131.27      161.63      8.96 o
   4  -3   3     2689.99     2761.51     88.01 o
   5  -3   3       86.62       99.35      7.71 o
   6  -3   3       94.88      102.65      8.29 o
   7  -3   3       75.04       87.24     12.30 o
   8  -3   3        2.20        1.69      6.38 o
   9  -3   3        5.25        2.54      8.63 o
  10  -3   3        6.54       39.91     21.17 o
 -10  -2   3        1.02       -4.08     18.48 o
  -9  -2   3       12.08       20.91      5.62 o
  -8  -2   3        0.06       -2.94      4.47 o
  -7  -2   3      133.94      145.21     11.30 o
  -6  -2   3        0.99        1.01      3.56 o
  -5  -2   3     1123.94     1166.11     31.27 o
  -4  -2   3       77.81       98.41      4.55 o
  -3  -2   3      536.82      547.24     14.20 o
  -2  -2   3     1053.95      986.63     25.77 o
  -1  -2   3      877.47      845.00     28.63 o
   0  -2   3        0.01        5.20      3.34 o
   1  -2   3       20.02       42.72      5.61 o
   2  -2   3     1443.16     1264.99     33.61 o
   3  -2   3     1072.57     1093.31     37.30 o
   4  -2   3       13.59       11.26      5.86 o
   5  -2   3        0.43        9.38      6.08 o
   6  -2   3       20.56       13.09      4.15 o
   7  -2   3      120.65      117.87      7.45 o
   8  -2   3       27.49       34.37      6.18 o
   9  -2   3       11.67       14.01      7.58 o
  10  -2   3        1.27       -1.39     20.00 o
 -10  -1   3        6.20       25.01      9.25 o
  -9  -1   3        3.11        3.43      4.66 o
  -8  -1   3       12.50       20.68      5.44 o
  -7  -1   3      210.35      240.31     10.98 o
  -6  -1   3       84.31       93.34      5.88 o
  -5  -1   3       87.44       77.27      4.16 o
  -4  -1   3     1520.04     1618.28     39.57 o
  -3  -1   3      290.51      276.46      7.99 o
  -2  -1   3      661.05      608.99     16.00 o
  -1  -1   3      774.16      606.76     17.82 o
   0  -1   3      143.28      154.87      7.99 o
   1  -1   3      853.63      816.37     30.16 o
   2  -1   3      188.87      185.40     10.12 o
   3  -1   3      113.82      101.35      9.17 o
   4  -1   3       78.75      117.20      8.63 o
   5  -1   3       40.98       37.03      4.46 o
   6  -1   3        0.87        6.68      4.06 o
   7  -1   3      408.81      426.23     19.93 o
   8  -1   3      117.79       95.63      8.54 o
   9  -1   3        0.32        2.44      8.06 o
  10  -1   3        5.99       43.93     19.93 o
  11  -1   3        0.28       35.46     15.26 o
 -10   0   3       44.32       42.52     10.50 o
  -9   0   3       10.65        8.11      6.46 o
  -8   0   3      211.59      203.41     12.00 o
  -7   0   3      119.47      108.76      6.36 o
  -6   0   3       27.00       28.48      3.18 o
  -5   0   3      554.10      571.81     18.56 o
  -4   0   3      351.54      339.84      9.81 o
  -3   0   3      415.85      365.70      9.71 o
  -2   0   3        1.32        7.23      1.64 o
  -1   0   3    47152.24    24547.77   3032.86 o
   0   0   3     7408.59     8061.98    240.81 o
   1   0   3     3994.13     3934.14    124.14 o
   2   0   3      474.27      418.62     16.20 o
   3   0   3     1710.87     1805.71     55.81 o
   4   0   3       58.30       54.78      4.65 o
   5   0   3      495.85      527.00     15.35 o
   6   0   3       49.08       51.67      5.14 o
   7   0   3       37.70       31.87      6.46 o
   8   0   3       48.35       45.07      8.76 o
   9   0   3       21.47       13.60      6.64 o
  10   0   3        0.85       16.16     15.19 o
  11   0   3       13.17      -12.47     20.14 o
 -10   1   3        3.91       24.08      9.15 o
  -9   1   3        2.29        4.66      3.73 o
  -8   1   3      141.27      147.46      8.17 o
  -7   1   3      107.19       95.96     11.98 o
  -6   1   3       93.72       90.84      6.51 o
  -5   1   3      472.00      507.45     16.74 o
  -4   1   3      452.09      460.92     11.98 o
  -3   1   3     1283.66     1339.73     32.98 o
  -2   1   3     8591.50     9630.55    196.61 o
  -1   1   3    24746.68    34250.43    666.31 o
   0   1   3     3710.01     3334.32     63.32 o
   1   1   3      387.96      291.82      7.64 o
   2   1   3     2278.13     2002.18     49.61 o
   3   1   3      104.72       87.25      6.86 o
   4   1   3     2695.63     2807.64     82.06 o
   5   1   3      480.96      537.59     15.37 o
   6   1   3      123.23      135.98     11.79 o
   7   1   3       18.11       21.36      5.89 o
   8   1   3        0.15        5.39      4.42 o
   9   1   3       14.70       20.29      6.00 o
  10   1   3       42.65       46.09     10.16 o
  11   1   3       25.43      112.78     24.66 o
  -9   2   3       17.56       12.82      4.80 o
  -8   2   3      132.92      121.27      7.92 o
  -7   2   3        8.24        7.31      2.92 o
  -6   2   3        1.53        6.57      2.83 o
  -5   2   3       25.67       23.02      2.64 o
  -4   2   3      807.18      861.06     33.10 o
  -3   2   3       18.99       36.60      7.09 o
  -2   2   3        1.43       -0.28      4.03 o
  -1   2   3        7.47        6.59      1.72 o
   0   2   3        7.16       10.22      2.08 o
   1   2   3     4882.04     4774.48    120.44 o
   2   2   3     1808.21     1846.15     48.48 o
   3   2   3      187.78      135.27      6.22 o
   4   2   3     3092.77     3163.30     79.11 o
   5   2   3      544.87      600.70     17.89 o
   6   2   3       39.37       43.46      4.62 o
   7   2   3       13.67       18.71      4.11 o
   8   2   3       53.61       60.39      5.81 o
   9   2   3        2.73       -1.35      4.85 o
  10   2   3       20.76       21.31      9.17 o
  11   2   3        8.26       -6.78     14.56 o
 -10   3   3       70.45       60.80     22.26 o
  -9   3   3       24.18       23.32      5.90 o
  -8   3   3        6.59        9.74      4.59 o
  -7   3   3        0.00        1.25      3.29 o
  -6   3   3       38.40       39.92      4.80 o
  -5   3   3      684.85      630.43     21.62 o
  -4   3   3     1622.37     1611.07     43.26 o
  -3   3   3        1.42        2.33      1.26 o
  -2   3   3      132.51       98.65      3.22 o
  -1   3   3     1196.01      986.79     32.77 o
   0   3   3     1154.84      965.76     19.31 o
   1   3   3     4530.26     4190.20     93.73 o
   2   3   3     1168.41     1078.68     25.87 o
   3   3   3      216.59      261.60      8.28 o
   4   3   3      691.41      723.85     21.18 o
   5   3   3        3.24        8.82      2.52 o
   6   3   3      437.75      453.52     13.64 o
   7   3   3       80.86       88.24      6.53 o
   8   3   3        6.94        8.29      4.01 o
   9   3   3      206.30      201.80     14.26 o
  10   3   3       16.45       35.39      9.58 o
  11   3   3        0.01        0.00     20.26 o
  -9   4   3        0.27       16.38     10.62 o
  -8   4   3        1.33        1.48      6.76 o
  -7   4   3      214.51      197.79     13.29 o
  -6   4   3       45.86       41.94      4.48 o
  -5   4   3      767.36      842.06     31.04 o
  -4   4   3        5.63        3.56      2.19 o
  -3   4   3       17.56       15.67      2.84 o
  -2   4   3      102.08      103.29      5.13 o
  -1   4   3     1483.17     1401.08     41.27 o
   0   4   3     1237.89     1116.74     25.30 o
   1   4   3      893.05      826.45     23.49 o
   2   4   3      974.75      938.22     26.49 o
   3   4   3      618.06      574.32     17.91 o
   4   4   3     2428.70     2389.58     57.14 o
   5   4   3       93.00       83.36      4.84 o
   6   4   3       29.23       39.01      4.69 o
   7   4   3      176.31      169.42      6.78 o
   8   4   3       21.54       22.38      3.93 o
   9   4   3      334.59      391.11     20.98 o
  10   4   3        7.09        6.42      6.48 o
  11   4   3       35.01       59.61     20.41 o
  -9   5   3        2.26        3.18     23.73 o
  -8   5   3       16.70       23.16      5.53 o
  -7   5   3      123.38      107.85      8.32 o
  -6   5   3      121.37      123.44      8.47 o
  -5   5   3      650.77      693.67     29.12 o
  -4   5   3       29.81       33.55      3.54 o
  -3   5   3      329.57      316.56     10.87 o
  -2   5   3      501.31      454.63     14.25 o
  -1   5   3     3631.75     3634.19     97.88 o
   0   5   3      154.19      146.68      4.82 o
   1   5   3       38.45       36.33      6.22 o
   2   5   3     2630.26     2572.85     87.05 o
   3   5   3     1834.68     1779.55     47.09 o
   4   5   3     1206.78     1105.66     30.33 o
   5   5   3      102.72       99.19      8.68 o
   6   5   3       11.71       10.80      3.56 o
   7   5   3        1.60        3.30      3.84 o
   8   5   3      613.06      661.68     21.87 o
   9   5   3      816.62      861.56     40.57 o
  10   5   3       78.75       61.76     10.99 o
  11   5   3        7.01       19.45     13.38 o
  -8   6   3       18.19        7.91      7.77 o
  -7   6   3      178.78      166.32     11.98 o
  -6   6   3        6.03       -0.71      3.93 o
  -5   6   3       10.28        9.15      3.00 o
  -4   6   3      536.49      569.81     23.51 o
  -3   6   3      215.92      228.22     12.03 o
  -2   6   3       26.91       27.39      3.65 o
  -1   6   3       18.18       22.58      3.76 o
   0   6   3     1067.01     1061.01     28.83 o
   1   6   3      261.42      266.49     10.73 o
   2   6   3      218.33      215.55      9.31 o
   3   6   3      251.94      196.43     13.03 o
   4   6   3        8.67        7.33      3.52 o
   5   6   3      234.18      250.98      9.44 o
   6   6   3      377.05      350.07     12.77 o
   7   6   3        1.13        2.50      4.87 o
   8   6   3        0.12       -4.49      4.49 o
   9   6   3       14.55       17.67      5.91 o
  10   6   3        3.55        2.00      9.01 o
  11   6   3        0.23       18.95     13.93 o
  -8   7   3        0.03       -8.66     18.18 o
  -7   7   3        0.87       14.37      7.57 o
  -6   7   3       29.97       24.13      4.87 o
  -5   7   3        3.84        1.98      3.71 o
  -4   7   3      133.75      135.25      9.64 o
  -3   7   3       71.47       70.76      6.29 o
  -2   7   3       40.57       48.51      4.91 o
  -1   7   3       33.80       25.62      3.52 o
   0   7   3      102.97      102.49      7.02 o
   1   7   3      137.72      125.37      6.57 o
   2   7   3      217.35      213.38      9.46 o
   3   7   3      350.65      318.19     11.56 o
   4   7   3     1925.94     1962.96     47.52 o
   5   7   3      164.17      160.81      9.81 o
   6   7   3       14.50       16.72      3.84 o
   7   7   3      164.69      188.99      8.63 o
   8   7   3       16.74       14.59      4.79 o
   9   7   3       11.78       12.53      7.74 o
  10   7   3       78.35       86.88     11.67 o
  11   7   3       45.22       52.69     18.64 o
  -7   8   3      108.53      142.63     21.05 o
  -6   8   3      165.97      157.88     25.11 o
  -5   8   3        0.01       -5.56      5.63 o
  -4   8   3      400.78      372.84     24.26 o
  -3   8   3        4.88        7.04      3.93 o
  -2   8   3      165.42      207.95     11.30 o
  -1   8   3      532.62      582.43     21.66 o
   0   8   3        0.81        6.82      3.38 o
   1   8   3      149.94      144.16      9.12 o
   2   8   3       76.07       79.51      6.28 o
   3   8   3      159.47      159.75      9.55 o
   4   8   3       78.91       77.68      8.69 o
   5   8   3      249.19      281.23     12.79 o
   6   8   3      171.61      151.28      9.34 o
   7   8   3      510.64      578.04     21.71 o
   8   8   3        7.68       14.88      6.89 o
   9   8   3      111.07      116.28     11.90 o
  10   8   3        2.33        1.44      6.82 o
  11   8   3        0.87        8.57     12.89 o
  -7   9   3        3.34       29.32     22.93 o
  -6   9   3       32.83       36.20     13.01 o
  -5   9   3        0.96        8.36      5.38 o
  -4   9   3      203.64      208.10     15.59 o
  -3   9   3      485.96      489.35     26.80 o
  -2   9   3        0.06        5.84      4.61 o
  -1   9   3      416.31      437.65     18.44 o
   0   9   3      742.87      740.86     28.20 o
   1   9   3      258.93      297.47     16.41 o
   2   9   3      327.47      336.14     20.74 o
   3   9   3       29.67       42.21      5.41 o
   4   9   3        7.65        1.19      5.24 o
   5   9   3       86.38       86.68      7.77 o
   6   9   3        0.27        6.15      5.53 o
   7   9   3       33.59       27.67      6.08 o
   8   9   3        1.48       -1.44      3.71 o
   9   9   3        0.76       70.93    267.87 o
  10   9   3        6.98       16.29      8.64 o
  11   9   3        7.77        0.64     11.76 o
  -6  10   3       24.70       13.36     16.72 o
  -5  10   3       65.82       67.09     16.46 o
  -4  10   3      135.66      129.00     12.08 o
  -3  10   3        4.47        7.88      5.88 o
  -2  10   3       58.18       38.95      6.59 o
  -1  10   3     1523.41     1721.29     72.10 o
   0  10   3      862.14      942.23     48.89 o
   1  10   3       99.10       84.47      8.54 o
   2  10   3      888.53      927.50     48.94 o
   3  10   3      203.14      196.90     11.67 o
   4  10   3      274.44      284.10     13.87 o
   5  10   3        2.23        7.45      7.07 o
   6  10   3      193.33      199.53     19.44 o
   7  10   3        6.86        4.34      5.81 o
   8  10   3      124.13       98.78     12.87 o
   9  10   3       44.38       42.82      9.50 o
  10  10   3       30.73       21.38     13.83 o
  11  10   3        0.02        2.54      9.44 o
  -5  11   3       59.80       49.52     15.41 o
  -4  11   3       17.39       33.78     14.44 o
  -3  11   3       41.36       29.23      8.90 o
  -2  11   3      163.71      156.35     12.37 o
  -1  11   3       51.00       48.11      6.83 o
   0  11   3      110.08      116.95     11.94 o
   1  11   3        0.11       -1.08      6.17 o
   2  11   3      714.53      819.33     49.55 o
   3  11   3       98.36      112.10     12.82 o
   4  11   3      835.69      868.43     40.40 o
   5  11   3       42.12       17.06      6.28 o
   6  11   3        0.13        0.64      6.71 o
   7  11   3       38.69       40.53      7.25 o
   8  11   3       31.17       32.74     10.28 o
   9  11   3      149.10      121.95     18.29 o
  10  11   3        9.81       -2.51     12.44 o
  -4  12   3        0.40       -0.98     13.70 o
  -3  12   3      158.59      118.27     25.21 o
  -2  12   3       40.72       58.09     10.33 o
  -1  12   3        9.63       12.81     12.38 o
   0  12   3       67.79       66.05     11.05 o
   1  12   3      336.25      335.75     27.11 o
   2  12   3      122.11      127.67     12.57 o
   3  12   3        6.95       -7.81      8.62 o
   4  12   3      234.29      182.82     15.66 o
   5  12   3      194.95      174.41     13.23 o
   6  12   3        2.87       12.23      8.75 o
   7  12   3        5.91        4.48      8.75 o
   8  12   3       19.20       32.40     10.17 o
   9  12   3        0.00       22.33     12.74 o
  10  12   3       42.99       34.87     15.95 o
  -3  13   3        4.19       18.58     19.53 o
  -2  13   3        2.66        5.31     10.00 o
  -1  13   3        0.03       12.37      9.83 o
   0  13   3        4.79       -2.78     13.77 o
   1  13   3       79.26       80.12     32.49 o
   2  13   3        1.42        4.94      7.92 o
   3  13   3        8.87       12.77     12.02 o
   4  13   3       87.90       56.03     13.81 o
   5  13   3       27.23       16.87     12.47 o
   6  13   3        0.09       -2.14     15.79 o
   7  13   3        4.68       -5.96      8.58 o
   8  13   3        4.72        1.37      9.72 o
   9  13   3        6.75        0.24     12.60 o
  -2  14   3       32.13       17.17     22.24 o
  -1  14   3        0.01       10.47     16.89 o
   0  14   3       23.84       15.75     22.31 o
   1  14   3        0.01      -11.25     12.18 o
   2  14   3        0.25       -7.19     13.77 o
   3  14   3        4.33       -4.95     15.64 o
   4  14   3       22.58       22.29     17.35 o
   5  14   3       42.50       40.52     15.57 o
   6  14   3        4.88        3.93     16.24 o
   7  14   3       55.66       56.72     16.48 o
   8  14   3        3.67        6.21     24.82 o
   0  15   3       18.42       13.07     14.28 o
   1  15   3       15.75        0.85     17.76 o
   2  15   3       32.07       39.38     14.45 o
   3  15   3       73.32       55.34     42.73 o
   4  15   3       18.83        6.41     31.31 o
   5  15   3        6.26       -0.60     11.10 o
   6  15   3       44.98       26.99     20.16 o
  -5 -12   4       40.85       43.55     13.77 o
  -4 -12   4        8.48       -1.69     10.37 o
  -3 -12   4        2.40       14.18     17.89 o
  -2 -12   4        5.97        5.03     17.19 o
  -1 -12   4        0.15      -14.54     17.81 o
   0 -12   4       21.84       19.12     23.48 o
   1 -12   4      123.51      103.51     25.06 o
  -7 -11   4        7.72       22.87     17.06 o
  -6 -11   4        1.87       24.78     11.42 o
  -5 -11   4       83.10      100.99     16.24 o
  -4 -11   4       58.39       49.84     14.43 o
  -3 -11   4        5.58       37.44     29.38 o
  -2 -11   4        3.66       21.73     16.32 o
  -1 -11   4        0.39       11.58     17.44 o
   0 -11   4       14.69        9.27     10.27 o
   1 -11   4       28.50       20.22     18.38 o
   2 -11   4        0.42      -14.75     18.80 o
   3 -11   4        5.84       12.44     12.78 o
  -8 -10   4        0.64       -6.33     10.73 o
  -7 -10   4        7.51        8.75     13.34 o
  -6 -10   4      375.96      451.51     47.11 o
  -5 -10   4       52.52       27.11     10.73 o
  -4 -10   4       37.01       41.41     29.38 o
  -3 -10   4       84.58       96.63     21.94 o
  -2 -10   4        0.14       -9.78     16.09 o
  -1 -10   4        9.84      -13.16     13.65 o
   0 -10   4       69.51       61.85     19.38 o
   1 -10   4        0.82        2.44      5.31 o
   2 -10   4        0.03       10.31      9.57 o
   3 -10   4        0.02       -8.92     13.21 o
   4 -10   4      306.62      408.70     53.38 o
  -8  -9   4        0.69        0.84     11.79 o
  -7  -9   4        4.91        7.61      9.89 o
  -6  -9   4       14.21       12.56      8.69 o
  -5  -9   4       91.29      119.07     13.31 o
  -4  -9   4        0.55       -1.32     10.33 o
  -3  -9   4       19.13        7.28     10.26 o
  -2  -9   4      403.91      451.81     29.28 o
  -1  -9   4      582.44      681.32     43.32 o
   0  -9   4        2.98        0.60      9.30 o
   1  -9   4      167.02      152.62     20.57 o
   2  -9   4       30.42       19.53     11.27 o
   3  -9   4       39.51       38.34     12.73 o
   4  -9   4       59.97       54.98     17.02 o
   5  -9   4        5.48        6.26     12.22 o
   6  -9   4       99.11      167.65     30.95 o
  -9  -8   4       76.52       57.97     12.83 o
  -8  -8   4       29.34       30.62     11.07 o
  -7  -8   4        0.97        1.86      4.63 o
  -6  -8   4       31.75       34.15      7.61 o
  -5  -8   4       26.08       36.55      7.82 o
  -4  -8   4      170.12      144.92     20.35 o
  -3  -8   4       36.80       30.69      8.52 o
  -2  -8   4       63.18       59.83     10.38 o
  -1  -8   4       86.74      101.14     10.18 o
   0  -8   4      217.85      208.16      9.86 o
   1  -8   4      166.25      177.28     17.19 o
   2  -8   4       21.08       13.38      8.25 o
   3  -8   4        0.95        6.11     16.50 o
   4  -8   4        2.73       10.71     12.85 o
   5  -8   4       32.89       36.39     10.82 o
   6  -8   4      161.33      196.46     44.63 o
  -9  -7   4      132.38      124.41     13.65 o
  -8  -7   4       29.16       24.67      7.48 o
  -7  -7   4        5.45       13.83      5.27 o
  -6  -7   4        0.01       -1.68      6.45 o
  -5  -7   4      221.26      234.95     14.11 o
  -4  -7   4       17.11       20.47      6.64 o
  -3  -7   4       64.82       77.12     11.41 o
  -2  -7   4        3.76       16.81      6.18 o
  -1  -7   4       43.92       44.68      8.26 o
   0  -7   4      239.72      214.05     13.79 o
   1  -7   4        3.13        9.54      8.67 o
   2  -7   4       77.69       87.25     11.02 o
   3  -7   4       13.85       16.11      7.93 o
   4  -7   4      583.74      630.41     51.18 o
   5  -7   4       65.36       50.05     12.18 o
   6  -7   4        7.50       18.50     12.20 o
   7  -7   4        0.56        4.09     16.76 o
 -10  -6   4        0.02       -7.22     12.03 o
  -9  -6   4      172.51      192.46     25.08 o
  -8  -6   4       23.47       19.56      7.76 o
  -7  -6   4       63.57       62.24      7.63 o
  -6  -6   4       10.25        6.39      4.28 o
  -5  -6   4      134.82      162.73     10.73 o
  -4  -6   4        5.66       -0.54      5.78 o
  -3  -6   4      190.36      207.67     13.58 o
  -2  -6   4       55.81       48.18      7.80 o
  -1  -6   4       66.39       57.99      7.42 o
   0  -6   4       11.03       20.79      7.78 o
   1  -6   4       39.27       61.18     13.13 o
   2  -6   4        6.89       15.48      6.54 o
   3  -6   4       36.56       31.68      8.40 o
   4  -6   4      105.28      113.78     12.67 o
   5  -6   4      106.79       94.02     13.19 o
   6  -6   4       47.72       54.72     16.85 o
   7  -6   4       16.41        8.32     15.36 o
   8  -6   4        0.15       -2.95     16.40 o
 -10  -5   4       26.43       35.57     12.03 o
  -9  -5   4        0.86        7.13     10.82 o
  -8  -5   4        0.39       -5.60      5.60 o
  -7  -5   4        0.70        4.88      4.21 o
  -6  -5   4      155.28      139.25     10.51 o
  -5  -5   4       64.13       49.46      4.42 o
  -4  -5   4       70.21       73.86      7.67 o
  -3  -5   4        6.72       13.48      7.95 o
  -2  -5   4        2.90        3.95      5.79 o
  -1  -5   4      717.76      748.81     19.04 o
   0  -5   4      230.60      258.95     12.26 o
   1  -5   4       46.12       40.44      6.41 o
   2  -5   4       13.24       16.18      6.01 o
   3  -5   4     1826.30     1990.99     89.68 o
   4  -5   4      276.19      319.34     17.75 o
   5  -5   4      241.84      244.78     20.17 o
   6  -5   4       17.60       36.18      8.93 o
   7  -5   4       89.39       63.37     11.52 o
   8  -5   4        8.01       15.56     12.31 o
   9  -5   4       57.15       63.97     25.46 o
 -10  -4   4      107.33       78.78     24.78 o
  -9  -4   4       13.88       23.28     10.46 o
  -8  -4   4        7.42        8.11      9.24 o
  -7  -4   4        6.91        6.38      4.05 o
  -6  -4   4       13.04        8.34      3.49 o
  -5  -4   4      287.33      288.94     10.34 o
  -4  -4   4        0.88        0.71      2.81 o
  -3  -4   4        4.22        2.56      4.86 o
  -2  -4   4       44.52       34.62      6.84 o
  -1  -4   4      174.66      182.04      6.93 o
   0  -4   4        0.28       -1.86      7.18 o
   1  -4   4       58.31       61.23      7.72 o
   2  -4   4        3.18        3.81      5.09 o
   3  -4   4       12.67       25.80      6.77 o
   4  -4   4      207.35      210.57     17.09 o
   5  -4   4      173.77      133.31     19.32 o
   6  -4   4       77.82       51.84      7.35 o
   7  -4   4       95.89       94.78     10.84 o
   8  -4   4        4.85       -2.57      8.17 o
   9  -4   4       30.16       22.74     27.03 o
 -10  -3   4       26.31       36.17     15.35 o
  -9  -3   4       11.67       22.66     10.29 o
  -8  -3   4        6.85       11.48      4.28 o
  -7  -3   4        5.71       15.10      4.49 o
  -6  -3   4       11.41       10.57      4.39 o
  -5  -3   4     1084.96     1197.72     36.66 o
  -4  -3   4      289.86      313.58     10.38 o
  -3  -3   4       43.65       37.39      3.65 o
  -2  -3   4       27.44       21.40      3.95 o
  -1  -3   4        0.73       -1.99      3.16 o
   0  -3   4      587.33      630.87     23.18 o
   1  -3   4      720.77      840.55     34.18 o
   2  -3   4      787.08      862.57     34.08 o
   3  -3   4       35.92       52.51      7.18 o
   4  -3   4      346.35      309.93     19.43 o
   5  -3   4        4.00       -0.30      7.01 o
   6  -3   4       18.81        9.78      6.20 o
   7  -3   4        0.01        8.18      5.05 o
   8  -3   4       48.55       46.58      7.83 o
   9  -3   4        0.58      -11.01     12.67 o
  10  -3   4        9.50        0.44     21.70 o
 -10  -2   4        2.25        4.63     10.61 o
  -9  -2   4       43.90       37.91      8.26 o
  -8  -2   4        9.34        8.76      5.64 o
  -7  -2   4        1.05        2.59      3.46 o
  -6  -2   4       16.57       21.62      5.65 o
  -5  -2   4       47.55       41.53      5.21 o
  -4  -2   4      308.14      325.05     10.12 o
  -3  -2   4       81.65       63.36      3.78 o
  -2  -2   4      786.03      728.63     22.34 o
  -1  -2   4      382.29      340.14     10.98 o
   0  -2   4        2.74        1.61      3.76 o
   1  -2   4      660.04      692.48     28.42 o
   2  -2   4     1659.39     1839.57     70.25 o
   3  -2   4      415.06      368.07     18.03 o
   4  -2   4       31.69       31.45      5.27 o
   5  -2   4        4.60       11.12      6.08 o
   6  -2   4      104.53      129.14     16.20 o
   7  -2   4       74.73       86.20      7.45 o
   8  -2   4        8.68        2.56      5.52 o
   9  -2   4       59.45       43.00     11.91 o
  10  -2   4       22.68       17.19     24.16 o
 -10  -1   4        9.98       35.78     25.72 o
  -9  -1   4       38.97       23.41      9.43 o
  -8  -1   4       45.56       45.12      5.40 o
  -7  -1   4        7.82       10.01      4.08 o
  -6  -1   4       20.20       16.50      3.64 o
  -5  -1   4       92.04       97.20      5.14 o
  -4  -1   4      526.31      465.05     12.40 o
  -3  -1   4      331.56      340.85     10.37 o
  -2  -1   4      406.22      385.79     10.98 o
  -1  -1   4        0.70        3.51      2.61 o
   0  -1   4      414.41      403.20     13.32 o
   1  -1   4       11.94       16.15      4.34 o
   2  -1   4      844.89      846.83     29.47 o
   3  -1   4     1030.53      971.37     36.63 o
   4  -1   4       42.53       45.27      5.74 o
   5  -1   4       60.20       50.25      6.39 o
   6  -1   4      403.22      448.12     15.43 o
   7  -1   4     1639.09     1865.34     50.74 o
   8  -1   4      142.58      146.57     10.44 o
   9  -1   4       24.07       25.27     10.47 o
  10  -1   4       12.18       23.01     15.04 o
 -10   0   4       10.05       47.80     20.73 o
  -9   0   4      149.24      119.72     11.09 o
  -8   0   4       13.60        9.40      3.20 o
  -7   0   4       24.16       21.26      3.10 o
  -6   0   4       10.21       20.33      3.10 o
  -5   0   4      264.43      268.80      9.66 o
  -4   0   4      429.23      463.68     13.05 o
  -3   0   4     5172.48     5577.35    108.77 o
  -2   0   4      702.58      702.40     16.44 o
  -1   0   4    12524.05    14600.29    310.50 o
   0   0   4      311.20      325.98     10.79 o
   1   0   4     5758.44     5603.41    192.01 o
   2   0   4      146.51      111.66      6.67 o
   3   0   4      494.84      563.83     24.55 o
   4   0   4      654.95      674.15     18.84 o
   5   0   4      564.17      545.47     18.04 o
   6   0   4      440.88      450.72     14.63 o
   7   0   4       49.69       59.56      6.48 o
   8   0   4      551.41      581.90     25.48 o
   9   0   4        1.32       23.05      8.22 o
  10   0   4        1.60      -11.28     12.86 o
  11   0   4       42.13       30.19     26.09 o
 -10   1   4      135.33      147.22     32.88 o
  -9   1   4       55.42       38.02      7.06 o
  -8   1   4      124.73       98.51      7.60 o
  -7   1   4       86.74      106.17      7.15 o
  -6   1   4      125.98      126.88      5.36 o
  -5   1   4      147.63      171.99      6.40 o
  -4   1   4        1.05        2.12      1.48 o
  -3   1   4       24.59       24.95      1.88 o
  -2   1   4     1269.17     1220.93     23.81 o
  -1   1   4     7732.72     7839.53    120.61 o
   0   1   4        5.74        2.47      2.20 o
   1   1   4      676.30      652.96     15.35 o
   2   1   4      412.48      396.82     14.21 o
   3   1   4     1679.94     1534.87     46.15 o
   4   1   4       58.80       81.43      8.23 o
   5   1   4      616.10      569.64     17.31 o
   6   1   4      113.80      108.76      6.26 o
   7   1   4        3.25        2.43      3.92 o
   8   1   4       12.18        7.72      5.00 o
   9   1   4        8.27        6.45      6.81 o
  10   1   4       16.84       10.95     11.84 o
  11   1   4       60.04       55.44     29.86 o
 -10   2   4       87.96      105.99     26.49 o
  -9   2   4      327.41      452.30     62.42 o
  -8   2   4       96.46       81.46     11.93 o
  -7   2   4        0.00       -3.38      6.85 o
  -6   2   4        9.53       13.10      9.69 o
  -5   2   4        6.12        9.85      4.64 o
  -4   2   4      857.96      896.87     29.38 o
  -3   2   4      167.33      187.83      9.39 o
  -2   2   4     1250.21     1232.93     42.18 o
  -1   2   4     1050.15      908.12     16.54 o
   0   2   4        8.34        6.52      2.06 o
   1   2   4      274.90      255.47      7.12 o
   2   2   4       44.66       34.64      4.30 o
   3   2   4      244.55      241.73      9.65 o
   4   2   4      383.00      423.61     12.14 o
   5   2   4        3.20        6.50      3.92 o
   6   2   4      390.37      397.68     13.02 o
   7   2   4      159.10      168.11      8.73 o
   8   2   4      160.05      149.38     13.65 o
   9   2   4      180.57      198.40     14.32 o
  10   2   4       56.56       62.10     11.05 o
  11   2   4       18.58       12.99     19.19 o
  -9   3   4      196.78      207.35     28.82 o
  -8   3   4       10.56       15.58      7.14 o
  -7   3   4       11.16       -4.16      9.18 o
  -6   3   4       87.69       81.95      8.49 o
  -5   3   4        1.40        0.87      5.18 o
  -4   3   4      214.56      223.31     13.10 o
  -3   3   4      538.30      496.56     20.31 o
  -2   3   4      401.12      346.33     13.25 o
  -1   3   4      425.71      388.43      9.71 o
   0   3   4      163.03      171.78      5.34 o
   1   3   4     3417.83     3095.73     59.23 o
   2   3   4       16.31       22.70      3.61 o
   3   3   4     2135.57     2003.49     52.62 o
   4   3   4     1272.96     1278.86     33.73 o
   5   3   4      131.79      135.19      5.73 o
   6   3   4       98.08      105.14      5.68 o
   7   3   4      109.74       99.07      8.54 o
   8   3   4       29.02       24.78      4.95 o
   9   3   4       82.05       79.76     10.76 o
  10   3   4        9.70        3.80      9.20 o
  11   3   4       34.12       40.99     16.12 o
  -9   4   4        3.05      -13.98     17.50 o
  -8   4   4        0.02       -4.91      7.79 o
  -7   4   4       17.61       10.09     15.23 o
  -6   4   4        7.46        1.02      6.56 o
  -5   4   4       40.18       33.43      6.43 o
  -4   4   4     1670.82     1650.31     78.35 o
  -3   4   4     2037.36     2061.39     87.11 o
  -2   4   4      599.46      546.57     15.44 o
  -1   4   4      764.12      765.39     21.26 o
   0   4   4     1268.91     1119.57     25.87 o
   1   4   4      228.69      205.47      8.83 o
   2   4   4      649.83      629.95     15.21 o
   3   4   4     1039.88      996.70     23.75 o
   4   4   4     1379.88     1329.48     32.33 o
   5   4   4       62.05       52.66      4.42 o
   6   4   4      120.24      125.00      6.80 o
   7   4   4      988.90     1003.36     33.20 o
   8   4   4      201.15      220.14     13.68 o
   9   4   4       18.89        6.97      6.96 o
  10   4   4        0.01       16.65     10.05 o
  11   4   4       18.39       23.59     15.60 o
  -9   5   4        8.36       39.95     26.03 o
  -8   5   4        4.20       19.74     12.50 o
  -7   5   4      193.15      165.05     22.38 o
  -6   5   4       13.42        5.43      7.08 o
  -5   5   4        0.01        0.60      1.68 o
  -4   5   4      147.40      142.72      6.65 o
  -3   5   4        8.58       22.06      4.93 o
  -2   5   4      405.76      387.01     14.13 o
  -1   5   4     1006.47     1064.11     27.94 o
   0   5   4     1226.35      968.83     20.86 o
   1   5   4      482.63      358.81     10.84 o
   2   5   4     1445.62     1503.31     32.87 o
   3   5   4        0.44        6.65      5.26 o
   4   5   4        7.94       11.21      3.20 o
   5   5   4      313.58      277.13      9.26 o
   6   5   4       67.88       73.59      4.82 o
   7   5   4      134.59      126.91      8.18 o
   8   5   4      368.56      380.19     15.32 o
   9   5   4      169.88      145.61      9.97 o
  10   5   4       61.38       72.72     13.92 o
  11   5   4        9.04       -2.13     12.83 o
  -8   6   4       20.25       47.14     25.86 o
  -7   6   4        0.09      -12.10     17.25 o
  -6   6   4      265.55      248.40     22.09 o
  -5   6   4        1.82        1.21      3.10 o
  -4   6   4      276.44      296.87     10.91 o
  -3   6   4      269.61      265.71     12.78 o
  -2   6   4     2279.13     2315.42     69.93 o
  -1   6   4      225.52      231.54      8.14 o
   0   6   4        0.52        1.67      1.77 o
   1   6   4      576.64      690.52     20.53 o
   2   6   4      943.14     1017.36     25.86 o
   3   6   4     1979.75     1903.19     61.02 o
   4   6   4      803.54      814.30     22.66 o
   5   6   4       19.23       23.42      3.81 o
   6   6   4       27.87       23.01      4.84 o
   7   6   4      181.93      208.51     11.59 o
   8   6   4      188.86      187.81     11.16 o
   9   6   4        1.36       18.96      8.51 o
  10   6   4       36.02       36.08      8.58 o
  11   6   4       57.07       54.11     17.07 o
  -8   7   4        3.24       14.64     27.51 o
  -7   7   4       27.31       20.87      4.06 o
  -6   7   4       40.57       23.97      5.71 o
  -5   7   4      314.26      324.15     16.75 o
  -4   7   4       61.94       58.17      6.05 o
  -3   7   4       14.06       12.40      3.46 o
  -2   7   4      445.97      463.31     16.64 o
  -1   7   4      179.64      181.69      9.87 o
   0   7   4      149.82      158.78      7.47 o
   1   7   4      535.96      594.53     18.80 o
   2   7   4      988.93     1045.84     33.95 o
   3   7   4      373.84      354.03     11.68 o
   4   7   4       30.17       32.17      4.66 o
   5   7   4       44.84       50.45      4.99 o
   6   7   4      204.61      175.66     12.39 o
   7   7   4        0.69       -3.28      3.89 o
   8   7   4      249.15      255.15     14.34 o
   9   7   4       10.82        8.24      5.93 o
  10   7   4        4.52        0.26      9.05 o
  11   7   4        4.80        4.62     15.39 o
  -7   8   4       15.66       20.53     14.24 o
  -6   8   4        2.37        7.26      4.74 o
  -5   8   4       26.70       21.23      4.38 o
  -4   8   4       74.42       59.04      6.43 o
  -3   8   4       35.25       38.12      4.90 o
  -2   8   4       34.26       54.35      5.96 o
  -1   8   4       45.41       53.32      5.32 o
   0   8   4      452.75      493.68     17.76 o
   1   8   4       36.69       41.84      6.15 o
   2   8   4      131.69      142.13      8.46 o
   3   8   4       16.12       24.47      3.19 o
   4   8   4      410.23      400.25     13.24 o
   5   8   4      685.92      765.59     26.75 o
   6   8   4     1155.78     1165.38     38.32 o
   7   8   4      564.41      611.37     23.83 o
   8   8   4        3.56        4.79      4.82 o
   9   8   4       76.71       67.68      7.86 o
  10   8   4        8.09        4.67      7.98 o
  11   8   4        0.41        2.77     14.89 o
  -7   9   4       16.19       12.15     20.51 o
  -6   9   4        0.05       10.13     12.73 o
  -5   9   4       11.37       16.35      7.49 o
  -4   9   4       35.48       38.50      5.29 o
  -3   9   4      199.90      189.85     13.50 o
  -2   9   4      115.35       97.34      7.24 o
  -1   9   4      120.00      139.44      8.12 o
   0   9   4       13.66        9.67      3.65 o
   1   9   4      137.89      142.94     11.32 o
   2   9   4       69.71       86.48      7.70 o
   3   9   4      415.15      463.06     20.53 o
   4   9   4       30.01       46.41      7.23 o
   5   9   4      105.56       98.13      6.34 o
   6   9   4      446.88      418.75     17.96 o
   7   9   4       99.06       96.31      7.38 o
   8   9   4       42.55       42.89      5.49 o
   9   9   4       45.16       40.01      8.25 o
  10   9   4       18.98       18.14      9.41 o
  11   9   4       13.56        7.15     10.99 o
  -6  10   4        0.07      -10.80     14.33 o
  -5  10   4       59.64       38.30     10.93 o
  -4  10   4       89.52       86.15     13.55 o
  -3  10   4      154.02      170.40     13.28 o
  -2  10   4      660.50      722.56     43.98 o
  -1  10   4      350.10      392.49     19.53 o
   0  10   4      461.76      499.31     28.38 o
   1  10   4        8.25       18.18      6.95 o
   2  10   4      740.75      759.96     32.72 o
   3  10   4       22.53       27.95      6.66 o
   4  10   4      587.17      609.32     25.70 o
   5  10   4      148.10      135.09     10.13 o
   6  10   4      320.18      309.61     19.20 o
   7  10   4        2.90        6.01      4.79 o
   8  10   4      517.84      654.34     27.94 o
   9  10   4       57.68       69.72     14.63 o
  10  10   4        2.77        1.26      9.04 o
  11  10   4        0.24        6.81     28.41 o
  -5  11   4       14.96       43.04     20.92 o
  -4  11   4       30.23       49.62     26.00 o
  -3  11   4       92.81       75.45      9.25 o
  -2  11   4      149.76      126.15     10.59 o
  -1  11   4      262.38      277.24     15.45 o
   0  11   4       12.71       28.53      9.00 o
   1  11   4       44.81       39.72      7.53 o
   2  11   4      234.44      193.40     16.68 o
   3  11   4      504.43      565.70     23.90 o
   4  11   4        9.44        7.31      5.82 o
   5  11   4      101.55       68.88      9.12 o
   6  11   4       42.77       43.27      7.89 o
   7  11   4       77.80       54.62      9.71 o
   8  11   4       25.73       22.59      6.35 o
   9  11   4        4.13       10.91     12.95 o
  10  11   4       13.49       -4.62     14.98 o
  -4  12   4       38.83       28.17     16.26 o
  -3  12   4       24.98       12.18     13.29 o
  -2  12   4        1.32        5.38      7.10 o
  -1  12   4       18.38        8.09      9.38 o
   0  12   4        7.07        6.71      8.27 o
   1  12   4        6.56        4.91      7.04 o
   2  12   4       66.00       50.28      9.41 o
   3  12   4       53.63       51.01      9.71 o
   4  12   4       16.61       16.81      7.22 o
   5  12   4        5.48       -0.23      5.79 o
   6  12   4        0.37        0.01      5.42 o
   7  12   4        8.07        1.28      7.58 o
   8  12   4        1.82       -3.22      6.19 o
   9  12   4        7.61       13.84     14.04 o
  10  12   4        8.76        0.55     12.96 o
  -3  13   4       14.66       11.86     14.64 o
  -2  13   4        9.17        0.42     13.39 o
  -1  13   4       46.84       25.38     11.00 o
   0  13   4       19.25        4.21     10.24 o
   1  13   4        0.97        4.97      9.49 o
   2  13   4        7.69       13.68      7.80 o
   3  13   4      146.31      146.96     17.49 o
   4  13   4        6.24       13.95     10.37 o
   5  13   4       42.99       30.22      9.20 o
   6  13   4        0.74       29.00     10.62 o
   7  13   4        9.95        6.89     10.31 o
   8  13   4       12.13       10.73     10.75 o
   9  13   4       40.20       28.32     15.25 o
  -2  14   4       27.24       65.84     31.71 o
  -1  14   4        0.61       -4.46     23.35 o
   0  14   4       18.09       15.70     17.35 o
   1  14   4       52.73       41.96     13.51 o
   2  14   4        1.37       -6.41     18.82 o
   3  14   4       23.15       60.59     19.98 o
   4  14   4       37.20       35.49     15.98 o
   5  14   4        5.26       23.27     15.63 o
   6  14   4       61.93       72.53     14.63 o
   7  14   4       80.92      101.46     15.36 o
   8  14   4        9.72        2.56     15.62 o
   0  15   4        9.45       28.25     35.80 o
   1  15   4        4.18        8.44     18.80 o
   2  15   4       31.60        3.03     17.26 o
   3  15   4       10.89       -9.10     14.81 o
   4  15   4      211.02      222.58     35.22 o
   5  15   4        0.30      -15.68     17.71 o
   6  15   4       33.19       15.59     18.76 o
   7  15   4       38.26       29.77     15.66 o
   3  16   4      128.48      155.83     37.87 o
   4  16   4       44.38       49.67     22.54 o
  -4 -12   5        3.98       15.41     17.34 o
  -3 -12   5        0.69       29.39     20.87 o
  -2 -12   5        0.59       -6.43     15.78 o
  -1 -12   5        2.49       20.87     24.56 o
   0 -12   5        0.40       -6.48     21.99 o
  -6 -11   5        5.05        0.36     13.39 o
  -5 -11   5        0.47      -10.74     12.04 o
  -4 -11   5       21.51       21.37     13.15 o
  -3 -11   5       34.64       14.14     19.46 o
  -2 -11   5       25.13        8.58     17.65 o
  -1 -11   5       10.39        6.57     13.26 o
   0 -11   5        0.04       -7.56     20.19 o
   1 -11   5        0.64       10.68     20.15 o
   2 -11   5       12.75       20.25     22.38 o
  -7 -10   5       22.18       11.07     13.99 o
  -6 -10   5       77.27       95.03     17.25 o
  -5 -10   5       49.73       23.20     15.57 o
  -4 -10   5      142.62      194.45     28.87 o
  -3 -10   5        1.37        8.43     10.77 o
  -2 -10   5       36.57       32.84     21.89 o
  -1 -10   5       32.34       22.84     23.18 o
   0 -10   5      144.90      127.72     25.54 o
   1 -10   5       35.36       28.01     15.55 o
   2 -10   5        3.29        0.70     18.51 o
   3 -10   5        7.87        2.62     20.36 o
   4 -10   5       39.65       62.34     19.13 o
  -8  -9   5        3.45      -12.65     15.87 o
  -7  -9   5        2.82       44.05     17.62 o
  -6  -9   5       32.84       33.10     11.18 o
  -5  -9   5       23.93       11.80      9.23 o
  -4  -9   5       43.79       34.41     12.98 o
  -3  -9   5      170.17      186.83     25.13 o
  -2  -9   5      413.15      524.18     41.88 o
  -1  -9   5      319.19      341.61     29.31 o
   0  -9   5        6.24       30.11     23.66 o
   1  -9   5       31.90       46.76     23.90 o
   2  -9   5        8.26        2.14     11.12 o
   3  -9   5       23.79       -1.82     11.62 o
   4  -9   5       35.75       55.04     23.17 o
   5  -9   5        4.26       32.41     21.66 o
  -8  -8   5        3.06       10.18     15.06 o
  -7  -8   5       24.77       28.19      9.44 o
  -6  -8   5        1.41       -0.97      7.69 o
  -5  -8   5        1.77       -4.88      6.44 o
  -4  -8   5       60.82       64.48     13.35 o
  -3  -8   5       62.02       59.09     10.48 o
  -2  -8   5      955.14     1024.40     59.53 o
  -1  -8   5      548.15      588.75     39.42 o
   0  -8   5      101.58      105.08     13.33 o
   1  -8   5       54.03       54.56      9.42 o
   2  -8   5      273.42      252.88     38.62 o
   3  -8   5        9.47       15.09     12.18 o
   4  -8   5        9.01        1.86     13.11 o
   5  -8   5        0.29      -15.05     15.05 o
   6  -8   5       98.28      137.83     26.46 o
  -9  -7   5       66.48       52.19     15.79 o
  -8  -7   5       12.10        4.55     10.98 o
  -7  -7   5        1.56        1.33      4.85 o
  -6  -7   5       18.09        1.54      7.27 o
  -5  -7   5       31.79       29.54      8.18 o
  -4  -7   5      181.86      192.72     16.45 o
  -3  -7   5      102.51       94.68     14.45 o
  -2  -7   5        0.12        1.85      6.02 o
  -1  -7   5        7.80       13.40      6.68 o
   0  -7   5      149.21      133.82     12.70 o
   1  -7   5       38.24       34.88      8.63 o
   2  -7   5        0.03       -1.27      6.43 o
   3  -7   5      174.81      195.04     19.82 o
   4  -7   5       20.96        4.61      7.58 o
   5  -7   5       40.63       12.56     11.83 o
   6  -7   5        9.92       12.86     10.13 o
   7  -7   5       12.19       33.95     17.58 o
  -9  -6   5       11.07       13.64     10.92 o
  -8  -6   5        8.96        1.08      8.15 o
  -7  -6   5       44.46       30.27      7.30 o
  -6  -6   5      101.46      111.68      7.59 o
  -5  -6   5        1.96       -1.12      4.11 o
  -4  -6   5       21.83       19.10      5.76 o
  -3  -6   5       27.39       14.31      4.94 o
  -2  -6   5     1009.58     1172.35     54.01 o
  -1  -6   5       30.42       30.07      8.49 o
   0  -6   5      145.28      107.72     11.86 o
   1  -6   5       36.69       29.69      7.40 o
   2  -6   5        1.50        5.91      7.19 o
   3  -6   5       25.83       15.23      8.12 o
   4  -6   5      643.29      626.98     40.35 o
   5  -6   5       39.09       37.89     12.93 o
   6  -6   5       14.39       31.44     10.68 o
   7  -6   5        0.05       -0.81     12.15 o
   8  -6   5       29.63       26.46     21.15 o
  -9  -5   5       17.70       26.05     10.14 o
  -8  -5   5       54.40       65.14      9.93 o
  -7  -5   5       44.92       34.84      6.30 o
  -6  -5   5       85.51       66.03      5.88 o
  -5  -5   5      103.53       83.38      6.79 o
  -4  -5   5       87.26       99.17      7.77 o
  -3  -5   5      122.36      117.78     15.80 o
  -2  -5   5      183.20      186.27     24.49 o
  -1  -5   5      414.99      462.75     15.80 o
   0  -5   5      149.45      134.51      8.36 o
   1  -5   5       64.79       57.16      7.83 o
   2  -5   5        1.52        9.99      6.30 o
   3  -5   5     1729.29     1902.10     95.19 o
   4  -5   5        2.85        6.13      6.37 o
   5  -5   5      240.76      212.29     17.85 o
   6  -5   5        0.51        3.06      8.06 o
   7  -5   5       44.60       50.49     11.98 o
   8  -5   5        2.65       10.37     16.09 o
 -10  -4   5        1.67       10.63     15.98 o
  -9  -4   5       48.04       35.92     15.32 o
  -8  -4   5       13.69       16.35      5.40 o
  -7  -4   5       25.99       16.46      4.99 o
  -6  -4   5       47.32       44.73      4.49 o
  -5  -4   5      192.76      162.03     10.64 o
  -4  -4   5       13.93        8.52      3.27 o
  -3  -4   5       10.04       14.68      4.33 o
  -2  -4   5      513.35      539.52     20.61 o
  -1  -4   5     1131.82     1200.77     35.42 o
   0  -4   5      234.61      227.71     15.36 o
   1  -4   5      223.56      226.74     13.48 o
   2  -4   5       19.27       13.71      6.33 o
   3  -4   5        6.93        8.75      6.45 o
   4  -4   5        0.08       -1.32      6.63 o
   5  -4   5        8.69        1.86      7.43 o
   6  -4   5       80.88       80.75     11.05 o
   7  -4   5       39.66       36.39     10.44 o
   8  -4   5       90.95       89.90     16.44 o
   9  -4   5      153.60      234.98     42.29 o
 -10  -3   5       15.16       25.31     14.60 o
  -9  -3   5        3.77       10.33      8.25 o
  -8  -3   5       34.67       41.38      7.26 o
  -7  -3   5      289.38      285.81     15.99 o
  -6  -3   5      195.00      193.15      9.51 o
  -5  -3   5       17.13       19.39      3.34 o
  -4  -3   5       20.60       26.97      3.53 o
  -3  -3   5        0.40        2.19      3.03 o
  -2  -3   5     1886.06     1945.14     62.10 o
  -1  -3   5        2.89        5.09      3.66 o
   0  -3   5        4.75       12.24      4.12 o
   1  -3   5      223.83      222.33     12.91 o
   2  -3   5        1.47       -3.38      5.10 o
   3  -3   5      382.55      333.53     18.29 o
   4  -3   5        2.64        7.26      4.31 o
   5  -3   5      171.91      197.40     14.17 o
   6  -3   5       99.11      104.93     11.95 o
   7  -3   5       10.01       16.72      9.76 o
   8  -3   5        2.92        0.81      6.21 o
   9  -3   5        0.48       -2.38     15.29 o
 -10  -2   5       19.66        4.59     14.85 o
  -9  -2   5        0.31        3.26     10.02 o
  -8  -2   5       28.60       27.27      5.48 o
  -7  -2   5      138.53      116.11      8.31 o
  -6  -2   5       47.02       40.82      5.41 o
  -5  -2   5       71.35       75.40      4.63 o
  -4  -2   5      258.02      240.82      8.47 o
  -3  -2   5      218.84      251.85      8.07 o
  -2  -2   5     1004.30     1033.04     28.55 o
  -1  -2   5        1.56        4.45      2.70 o
   0  -2   5       11.53        8.87      4.37 o
   1  -2   5      192.64      180.09      9.25 o
   2  -2   5       78.46       76.39      6.87 o
   3  -2   5       37.25       63.33      8.32 o
   4  -2   5      151.71      137.07      9.66 o
   5  -2   5       39.15       31.05      8.56 o
   6  -2   5        6.60        1.12      7.55 o
   7  -2   5        3.04        0.46      4.63 o
   8  -2   5      115.42      112.82      9.67 o
   9  -2   5        4.49       -8.38     10.79 o
  10  -2   5       26.74       37.94     25.97 o
 -10  -1   5       12.02       80.82     28.20 o
  -9  -1   5        0.58       12.17     11.41 o
  -8  -1   5        3.40        2.14      3.97 o
  -7  -1   5      290.57      317.89     18.25 o
  -6  -1   5       49.37       50.72      4.36 o
  -5  -1   5       45.94       34.14      6.87 o
  -4  -1   5       50.98       40.81      3.49 o
  -3  -1   5      782.31      874.88     21.06 o
  -2  -1   5      249.88      253.12      8.56 o
  -1  -1   5     1546.21     1564.66     40.48 o
   0  -1   5      340.32      330.09     10.88 o
   1  -1   5      309.38      286.61     12.80 o
   2  -1   5      136.66      133.65      9.81 o
   3  -1   5      211.26      210.76     13.48 o
   4  -1   5       86.12       81.57      8.01 o
   5  -1   5      180.20      168.95     12.97 o
   6  -1   5        4.53       22.34      7.50 o
   7  -1   5      423.88      417.38     16.20 o
   8  -1   5        8.06       15.83      7.79 o
   9  -1   5        0.07       -8.98      8.98 o
  10  -1   5       40.81       25.00     15.36 o
 -10   0   5        0.44       -2.04     26.87 o
  -9   0   5        5.39        2.43      3.96 o
  -8   0   5        2.14       -0.33      2.37 o
  -7   0   5        3.72       -0.02      2.37 o
  -6   0   5        0.15        1.22      2.62 o
  -5   0   5        2.55        6.60      3.04 o
  -4   0   5       90.77       86.87      4.29 o
  -3   0   5      791.61      852.21     17.92 o
  -2   0   5      429.50      497.58     11.54 o
  -1   0   5      131.14      109.71      5.36 o
   0   0   5     1652.65     1614.26     50.33 o
   1   0   5      502.36      448.78     14.09 o
   2   0   5        4.90        4.49      2.84 o
   3   0   5     1939.36     2049.98     75.42 o
   4   0   5      118.55      138.28      9.07 o
   5   0   5      269.72      309.78     13.04 o
   6   0   5       42.42       36.74      7.98 o
   7   0   5       46.03       40.72      7.45 o
   8   0   5      341.86      311.05     16.01 o
   9   0   5        1.35       14.42      8.10 o
  10   0   5       26.05       21.86     11.49 o
  11   0   5       45.14       36.31     25.83 o
 -10   1   5       99.10       51.96     32.04 o
  -9   1   5       16.91       46.19     22.64 o
  -8   1   5       19.92       16.70     12.48 o
  -7   1   5       28.74       34.30      7.91 o
  -6   1   5        3.79       10.85      6.22 o
  -5   1   5       63.01       64.16      4.66 o
  -4   1   5      148.56      146.94      5.69 o
  -3   1   5       24.18       17.70      2.54 o
  -2   1   5      381.04      360.95      8.18 o
  -1   1   5      947.45     1057.33     20.78 o
   0   1   5     4508.95     4616.11     93.64 o
   1   1   5      507.94      463.51     12.94 o
   2   1   5      246.75      223.05      9.11 o
   3   1   5       29.04       20.47      5.78 o
   4   1   5      217.55      230.70     12.81 o
   5   1   5     1072.36     1042.57     32.93 o
   6   1   5       78.75       71.25      6.41 o
   7   1   5       45.38       43.39      5.45 o
   8   1   5        0.19       -2.51      3.99 o
   9   1   5       16.51        5.62      7.12 o
  10   1   5       63.34       71.73     12.51 o
  11   1   5        5.81        1.81     21.16 o
  -9   2   5        2.31       -8.52     11.98 o
  -8   2   5        2.51        5.09      7.87 o
  -7   2   5       38.69       33.41      7.83 o
  -6   2   5      108.92      111.19     10.99 o
  -5   2   5       80.71       83.79      8.20 o
  -4   2   5        1.88        6.87      5.00 o
  -3   2   5      953.08      954.32     29.82 o
  -2   2   5        2.61        2.51      2.53 o
  -1   2   5        1.29        5.08      3.01 o
   0   2   5       65.31       77.86      3.53 o
   1   2   5     2046.03     2011.26     40.99 o
   2   2   5       63.81       69.41      5.15 o
   3   2   5     1027.99      964.98     31.42 o
   4   2   5     2614.99     2612.09     63.91 o
   5   2   5      238.19      258.92     13.34 o
   6   2   5       39.34       35.14      4.51 o
   7   2   5       75.12       72.26      6.18 o
   8   2   5       11.48        6.57      5.23 o
   9   2   5       64.97       51.63      7.91 o
  10   2   5        4.70       -1.55      8.77 o
  11   2   5       29.33       19.22     20.35 o
  -9   3   5       67.73       65.38     20.30 o
  -8   3   5        7.63        9.61     10.75 o
  -7   3   5        2.14        4.09     14.40 o
  -6   3   5       41.36       25.57      6.80 o
  -5   3   5       17.73       21.28      5.44 o
  -4   3   5        0.42       -1.07      4.42 o
  -3   3   5      191.19      174.31     10.35 o
  -2   3   5     1503.00     1646.87     52.96 o
  -1   3   5      242.04      221.79      6.42 o
   0   3   5      185.61      184.56      7.91 o
   1   3   5     1932.98     1844.21     41.31 o
   2   3   5      626.18      577.77     14.67 o
   3   3   5      625.73      593.75     16.32 o
   4   3   5      493.17      532.72     15.35 o
   5   3   5       96.16      128.74      6.82 o
   6   3   5     1941.88     2049.17     50.27 o
   7   3   5       40.29       38.51      5.41 o
   8   3   5       62.45       72.31      8.29 o
   9   3   5       10.44        8.38      5.12 o
  10   3   5        7.88       18.67      9.73 o
  11   3   5      119.64      161.69     40.31 o
  -9   4   5       43.05       69.88     25.78 o
  -8   4   5       35.88       59.44     11.52 o
  -7   4   5       13.54       19.63     15.84 o
  -6   4   5       47.30       49.13      7.83 o
  -5   4   5      291.86      262.23     13.08 o
  -4   4   5       58.16       60.04     10.11 o
  -3   4   5       21.80       32.74      4.58 o
  -2   4   5      301.35      323.44     10.62 o
  -1   4   5       10.23       11.69      2.34 o
   0   4   5      977.01      788.52     17.13 o
   1   4   5      746.31      672.45     15.64 o
   2   4   5      117.97      123.50      6.08 o
   3   4   5       30.73       38.15      4.93 o
   4   4   5        0.04        0.60      3.62 o
   5   4   5      588.03      504.91     20.11 o
   6   4   5      175.17      174.12      9.65 o
   7   4   5      118.58      125.81      8.96 o
   8   4   5       17.07       25.17      6.87 o
   9   4   5       50.67       38.41      6.49 o
  10   4   5        6.85       -0.03      8.16 o
  11   4   5        0.21        5.57     15.25 o
  -9   5   5        3.85       30.50     22.80 o
  -8   5   5       14.72       19.43      7.92 o
  -7   5   5      263.82      303.69     22.28 o
  -6   5   5       61.02       64.76     10.43 o
  -5   5   5        3.02        6.00      5.57 o
  -4   5   5      115.97      131.80     16.99 o
  -3   5   5       38.18       27.03      8.43 o
  -2   5   5      292.78      299.04      7.93 o
  -1   5   5       27.24       11.48      3.46 o
   0   5   5        0.51       -0.48      2.44 o
   1   5   5      128.11      115.95      6.36 o
   2   5   5     4012.95     4143.89     69.28 o
   3   5   5       11.50       10.50      3.78 o
   4   5   5       12.22        7.34      2.94 o
   5   5   5        1.49        6.65      2.79 o
   6   5   5       93.23      110.79      6.89 o
   7   5   5       74.93       75.74      5.66 o
   8   5   5      902.96      945.36     31.08 o
   9   5   5      145.66      130.53     12.09 o
  10   5   5      169.88      179.21     22.25 o
  11   5   5       97.53       82.96     16.61 o
  -8   6   5        6.40       -4.69     13.03 o
  -7   6   5        0.02        0.40      8.11 o
  -6   6   5      363.83      432.88     28.20 o
  -5   6   5        0.33        1.19      7.95 o
  -4   6   5       31.04       22.52      7.14 o
  -3   6   5      110.05      131.28      4.90 o
  -2   6   5      878.51      951.62     32.14 o
  -1   6   5      208.15      189.57      6.78 o
   0   6   5      253.84      255.61      9.66 o
   1   6   5        0.56        7.69      3.32 o
   2   6   5        0.04       -1.38      3.72 o
   3   6   5       49.11       51.26      4.96 o
   4   6   5       76.50       83.65      7.16 o
   5   6   5       82.48       80.96      4.94 o
   6   6   5      235.97      230.21      9.54 o
   7   6   5      242.29      234.85     12.10 o
   8   6   5       35.83       51.78      6.15 o
   9   6   5       84.51       84.72      9.99 o
  10   6   5        5.49       20.82     12.48 o
  11   6   5       84.53       80.55     27.75 o
  -8   7   5        1.33       22.41     24.93 o
  -7   7   5       80.36       54.51     23.25 o
  -6   7   5      147.29      147.83     19.66 o
  -5   7   5        0.66        4.44      6.42 o
  -4   7   5       13.97       10.44      2.20 o
  -3   7   5        4.66        0.80      2.52 o
  -2   7   5       22.33       22.15      2.96 o
  -1   7   5      150.02      140.39      7.57 o
   0   7   5      991.99     1006.18     29.00 o
   1   7   5      458.79      513.87     15.18 o
   2   7   5      287.78      309.05     10.68 o
   3   7   5      246.10      263.46      9.85 o
   4   7   5      480.41      487.16     15.47 o
   5   7   5      198.50      208.95     11.20 o
   6   7   5      164.33      167.71      9.04 o
   7   7   5      209.69      218.49     14.81 o
   8   7   5        0.15        3.76      5.85 o
   9   7   5        0.55        5.10      6.02 o
  10   7   5       18.28       20.42      8.31 o
  11   7   5        2.33       -5.25     15.85 o
  -7   8   5       16.64       17.32     19.74 o
  -6   8   5       23.14       33.97     24.40 o
  -5   8   5        2.71        3.88      2.99 o
  -4   8   5       45.05       40.04      5.65 o
  -3   8   5        0.40       -4.67      4.67 o
  -2   8   5      655.36      661.67     26.32 o
  -1   8   5       57.28       74.08      4.21 o
   0   8   5      283.11      271.30     12.54 o
   1   8   5        7.74       17.88      4.19 o
   2   8   5      305.11      295.84      9.68 o
   3   8   5      185.97      190.53      8.52 o
   4   8   5      106.54      120.76      9.59 o
   5   8   5      159.58      172.55      8.62 o
   6   8   5      583.48      579.36     19.46 o
   7   8   5      884.31      892.49     35.26 o
   8   8   5      177.37      179.32     12.24 o
   9   8   5       29.65       24.17      7.39 o
  10   8   5       19.67       27.41      8.22 o
  11   8   5        0.05       12.74     16.60 o
  -7   9   5        3.76       -2.23     20.89 o
  -6   9   5        2.25        4.46      5.00 o
  -5   9   5       15.36       14.27      8.85 o
  -4   9   5       98.36       85.97      6.84 o
  -3   9   5      233.01      251.09     14.42 o
  -2   9   5      309.18      306.81     15.15 o
  -1   9   5      353.24      332.32     21.03 o
   0   9   5       98.89      129.64     11.95 o
   1   9   5      289.46      269.34     13.12 o
   2   9   5      159.99      170.12      9.51 o
   3   9   5      334.28      325.45     11.82 o
   4   9   5       41.06       35.74      4.92 o
   5   9   5       37.73       40.04      4.92 o
   6   9   5      772.00      870.49     31.31 o
   7   9   5      184.99      170.73      9.70 o
   8   9   5       35.55       25.74      6.82 o
   9   9   5       60.84       44.25      8.89 o
  10   9   5       44.30       28.55     24.32 o
  11   9   5        5.04      -10.25     16.95 o
  -6  10   5        4.74        3.29      9.23 o
  -5  10   5       20.94        5.36     11.32 o
  -4  10   5        9.17       13.49      6.59 o
  -3  10   5       29.81       34.55      6.86 o
  -2  10   5        1.83        7.45      4.74 o
  -1  10   5      245.66      257.37     18.46 o
   0  10   5       10.68        7.47      4.15 o
   1  10   5        2.09       -1.26      6.05 o
   2  10   5     2165.48     2266.23     89.32 o
   3  10   5        1.60        6.30      5.53 o
   4  10   5       39.15       37.73      9.00 o
   5  10   5        0.02        1.29      4.18 o
   6  10   5      430.02      463.03     19.10 o
   7  10   5       57.83       55.57      6.91 o
   8  10   5        8.05        4.79      7.97 o
   9  10   5       19.14       19.43      9.39 o
  10  10   5        6.07       -1.84     11.00 o
  11  10   5      147.50      175.82     30.74 o
  -5  11   5        0.00       13.73     13.08 o
  -4  11   5       84.05       75.45     13.28 o
  -3  11   5       56.33       49.23     10.06 o
  -2  11   5      208.35      229.99     17.15 o
  -1  11   5        0.87       -4.33      7.59 o
   0  11   5       11.92       11.21      5.78 o
   1  11   5      135.69      133.66     13.70 o
   2  11   5      299.48      322.41     22.11 o
   3  11   5      359.10      352.10     19.77 o
   4  11   5      187.40      158.18     14.28 o
   5  11   5       12.57        9.54      5.78 o
   6  11   5       88.45       82.58      8.18 o
   7  11   5      143.89      153.62     13.82 o
   8  11   5       20.31       15.56      7.65 o
   9  11   5       36.77       32.01      7.72 o
  10  11   5       10.75       11.38     10.23 o
  -4  12   5       42.98       25.35     14.99 o
  -3  12   5        2.34       25.67     14.20 o
  -2  12   5       25.49       21.65     11.57 o
  -1  12   5        6.94        9.88      8.12 o
   0  12   5      231.19      219.28     18.90 o
   1  12   5       12.50       15.74      7.91 o
   2  12   5       75.48       56.56     16.16 o
   3  12   5       11.60       14.62      6.59 o
   4  12   5       86.51      121.31     17.62 o
   5  12   5       99.70      115.50     12.01 o
   6  12   5        8.63        8.87      9.25 o
   7  12   5      119.08      110.07     13.38 o
   8  12   5       18.38        9.54     16.48 o
   9  12   5       22.01       37.84     10.05 o
  10  12   5        1.53       29.87     13.17 o
  -3  13   5       29.01       32.83     17.09 o
  -2  13   5       19.37       12.90     14.04 o
  -1  13   5       59.56       88.14     14.16 o
   0  13   5       19.10       23.68     11.65 o
   1  13   5       28.55       26.66     11.56 o
   2  13   5      419.60      467.15     39.71 o
   3  13   5       68.07       94.56     15.36 o
   4  13   5        0.75        4.12      7.13 o
   5  13   5        0.00        8.76      6.85 o
   6  13   5       24.94       17.41      7.99 o
   7  13   5        3.50        2.52      8.69 o
   8  13   5        0.01        0.06      8.05 o
   9  13   5        0.15       22.69     17.23 o
  -2  14   5        6.32       -9.47     21.29 o
  -1  14   5       78.51       83.10     27.31 o
   0  14   5       13.01       47.16     15.40 o
   1  14   5       79.75       56.59     15.98 o
   2  14   5       75.99       88.36     17.05 o
   3  14   5      175.23      196.39     28.03 o
   4  14   5       16.27       11.86     12.60 o
   5  14   5        3.12        8.95     20.06 o
   6  14   5        0.41       12.05     11.17 o
   7  14   5       35.01       42.03     12.10 o
   8  14   5       22.13       22.14     13.34 o
   0  15   5        1.31      -13.26     17.45 o
   1  15   5      108.56      113.92     35.71 o
   2  15   5       28.90       16.04     17.53 o
   3  15   5       18.14       24.73     15.68 o
   4  15   5        9.42      -14.90     17.41 o
   5  15   5       50.49       40.30     12.30 o
   6  15   5        0.56       19.79     12.74 o
   7  15   5        2.97       -4.33     11.55 o
   2  16   5        4.43      -13.56     17.12 o
   3  16   5        2.30       19.44     20.73 o
   4  16   5        8.52       -7.76     25.95 o
   5  16   5       18.57       13.08     10.45 o
  -4 -11   6       53.84       82.95     23.44 o
  -3 -11   6        9.68       23.06     37.40 o
  -2 -11   6       28.96       33.37     20.52 o
  -1 -11   6       46.09       37.21     18.79 o
   0 -11   6        0.94       -4.47     30.09 o
   1 -11   6       65.77       76.83     24.80 o
  -6 -10   6       58.93       65.22     16.54 o
  -5 -10   6        1.73       -0.50     14.80 o
  -4 -10   6        0.09      -18.01     18.01 o
  -3 -10   6       56.49       41.47     21.52 o
  -2 -10   6        3.93       22.38     17.50 o
  -1 -10   6       12.04       35.51     27.91 o
   0 -10   6       55.35       63.87     20.83 o
   1 -10   6       69.43      134.94     26.31 o
   2 -10   6       57.26       81.17     25.24 o
   3 -10   6       17.27       63.49     28.33 o
  -7  -9   6       68.30       65.46     15.64 o
  -6  -9   6        2.00        1.44     13.19 o
  -5  -9   6      229.06      284.99     32.91 o
  -4  -9   6       48.08       49.92     15.74 o
  -3  -9   6        5.90      -10.01     22.41 o
  -2  -9   6       21.89       27.97     18.39 o
  -1  -9   6       94.86      112.75     21.94 o
   0  -9   6        3.22       16.11     22.76 o
   1  -9   6      128.52      117.11     20.42 o
   2  -9   6       10.47       49.48     30.61 o
   3  -9   6       27.25       21.36     47.24 o
   4  -9   6       18.16       11.15     12.94 o
  -8  -8   6        0.47       -1.37     15.27 o
  -7  -8   6        1.98        5.40     11.35 o
  -6  -8   6        0.00       -0.01      9.59 o
  -5  -8   6        7.49        5.20     12.52 o
  -4  -8   6        0.58        3.43     11.52 o
  -3  -8   6       22.41       15.26     11.69 o
  -2  -8   6       89.19       72.19     15.23 o
  -1  -8   6      136.20      117.69     17.00 o
   0  -8   6       49.87       44.67     15.37 o
   1  -8   6        4.45        7.43     21.95 o
   2  -8   6      124.71      127.77     19.36 o
   3  -8   6       33.38        5.76     10.96 o
   4  -8   6        1.28       -3.98     14.75 o
   5  -8   6        0.57        5.86     23.43 o
  -8  -7   6        0.87        2.25     13.75 o
  -7  -7   6        1.98       -3.05      9.83 o
  -6  -7   6        2.22        1.66      6.62 o
  -5  -7   6        3.57        5.78      7.76 o
  -4  -7   6       51.18       35.87     13.13 o
  -3  -7   6       85.85       75.47     11.97 o
  -2  -7   6      258.71      262.71     20.90 o
  -1  -7   6        8.90       14.02      8.59 o
   0  -7   6      292.61      253.51     29.53 o
   1  -7   6      372.47      381.19     29.94 o
   2  -7   6        0.12       -1.17      8.27 o
   3  -7   6       17.13        9.79      8.81 o
   4  -7   6      244.36      202.42     27.46 o
   5  -7   6        0.04       18.37     17.23 o
   6  -7   6        0.00        6.72     13.23 o
  -9  -6   6      100.85      102.08     16.38 o
  -8  -6   6        1.22        7.22      7.93 o
  -7  -6   6        5.06        3.68      6.29 o
  -6  -6   6       11.70       12.77      7.11 o
  -5  -6   6        4.05        8.54      8.47 o
  -4  -6   6       35.63       30.67      7.06 o
  -3  -6   6        0.92       11.51      7.64 o
  -2  -6   6        9.73        9.73      6.30 o
  -1  -6   6       45.89       47.05      9.24 o
   0  -6   6        0.00        3.57      5.42 o
   1  -6   6      295.03      329.30     23.44 o
   2  -6   6      126.56       96.51     12.63 o
   3  -6   6        0.57        1.11      8.86 o
   4  -6   6       23.32       28.08     15.92 o
   5  -6   6        5.85       -2.31      7.64 o
   6  -6   6       17.10       22.31     13.96 o
   7  -6   6       13.74       14.29     18.72 o
  -9  -5   6       13.23       32.73     11.71 o
  -8  -5   6       56.14       63.04     11.24 o
  -7  -5   6        1.96       -0.53      5.11 o
  -6  -5   6       72.40       59.98      5.88 o
  -5  -5   6      372.18      391.89     18.84 o
  -4  -5   6      212.29      240.54     14.52 o
  -3  -5   6      378.60      423.61     22.59 o
  -2  -5   6       11.27       14.02      6.71 o
  -1  -5   6       53.06       47.14      5.42 o
   0  -5   6       49.99       65.60      9.99 o
   1  -5   6       13.89       18.21      6.26 o
   2  -5   6      366.94      367.32     32.56 o
   3  -5   6      356.06      390.12     27.58 o
   4  -5   6        4.12        1.02      6.86 o
   5  -5   6       44.23       51.82     14.33 o
   6  -5   6       29.43       15.11     13.16 o
   7  -5   6       23.41       23.88     13.51 o
   8  -5   6       45.74        7.07     21.24 o
  -9  -4   6        0.01        5.66      9.89 o
  -8  -4   6       70.65       76.85     18.35 o
  -7  -4   6       26.33       26.36      5.92 o
  -6  -4   6        0.63        5.30      4.38 o
  -5  -4   6      222.15      224.30     11.58 o
  -4  -4   6       88.91       97.10      6.55 o
  -3  -4   6      298.33      258.45     22.48 o
  -2  -4   6       92.46      110.48      8.00 o
  -1  -4   6       21.83       17.38      3.85 o
   0  -4   6      439.59      476.06     22.26 o
   1  -4   6        4.63       12.74      6.15 o
   2  -4   6        0.10        5.97      6.79 o
   3  -4   6        0.56       -0.57      6.02 o
   4  -4   6      317.25      340.99     24.53 o
   5  -4   6        3.80        2.96      8.01 o
   6  -4   6        6.91       -6.84     11.73 o
   7  -4   6        0.00        3.65     12.53 o
   8  -4   6       79.49       94.75     16.42 o
   9  -4   6       47.08        8.17     24.03 o
  -9  -3   6        2.28        4.20      9.01 o
  -8  -3   6        4.80        2.50      8.66 o
  -7  -3   6       28.32       29.31      5.43 o
  -6  -3   6        1.20       12.06      4.28 o
  -5  -3   6       19.20       24.54      3.51 o
  -4  -3   6       26.39       17.78      3.31 o
  -3  -3   6       27.26       39.17      6.47 o
  -2  -3   6      192.61      179.50     11.74 o
  -1  -3   6      505.14      541.67     19.44 o
   0  -3   6      875.47      928.09     39.21 o
   1  -3   6      827.39      881.05     34.11 o
   2  -3   6      119.42      108.77      9.56 o
   3  -3   6      354.85      337.88     17.38 o
   4  -3   6        1.26        1.34      5.35 o
   5  -3   6      615.53      626.85     29.88 o
   6  -3   6       75.13       50.22     11.29 o
   7  -3   6        8.71       10.26      8.18 o
   8  -3   6       12.44       -5.34     13.29 o
   9  -3   6       23.22       33.07     23.29 o
  -9  -2   6       23.71       36.51     12.07 o
  -8  -2   6        0.62        9.64      5.51 o
  -7  -2   6       22.38       21.85      4.03 o
  -6  -2   6       96.10       85.29      5.99 o
  -5  -2   6        8.07       10.52      3.35 o
  -4  -2   6       20.04       24.56      3.51 o
  -3  -2   6      123.78      118.85      6.47 o
  -2  -2   6       66.75       82.12      5.47 o
  -1  -2   6      466.90      524.62     14.37 o
   0  -2   6      327.58      311.87     13.79 o
   1  -2   6      101.02      111.60      8.90 o
   2  -2   6       25.21       20.90      5.23 o
   3  -2   6      133.08      143.13     11.99 o
   4  -2   6      370.52      364.29     17.62 o
   5  -2   6       50.43       43.03      7.87 o
   6  -2   6      103.63      121.56     16.04 o
   7  -2   6       29.11       45.98      8.91 o
   8  -2   6      113.12      122.47     16.83 o
   9  -2   6        1.64        4.92      9.33 o
  10  -2   6       56.74       48.11     22.32 o
  -9  -1   6       25.25       17.37     19.00 o
  -8  -1   6        1.70       -2.39      4.61 o
  -7  -1   6       17.27       15.75      8.40 o
  -6  -1   6        6.73       13.71      3.64 o
  -5  -1   6        0.00        4.08      3.46 o
  -4  -1   6      265.58      305.19     10.14 o
  -3  -1   6       27.49       26.44      3.46 o
  -2  -1   6      169.44      158.68      6.74 o
  -1  -1   6       21.08       27.12      3.53 o
   0  -1   6      203.68      182.45      8.02 o
   1  -1   6       83.54       66.40      6.77 o
   2  -1   6      111.47      119.71      9.46 o
   3  -1   6        4.82       10.59      5.66 o
   4  -1   6      196.87      187.75     17.08 o
   5  -1   6      245.29      267.05     15.50 o
   6  -1   6     1030.03     1112.62     39.32 o
   7  -1   6      733.38      732.04     29.33 o
   8  -1   6      164.48      195.56     20.93 o
   9  -1   6        8.43       -9.30      9.30 o
  10  -1   6       10.90       35.25     17.34 o
  -9   0   6       11.21       -0.11     12.97 o
  -8   0   6        0.55        3.36     13.62 o
  -7   0   6      278.31      267.21     14.48 o
  -6   0   6       19.25       21.95      3.98 o
  -5   0   6       38.18       35.31      4.20 o
  -4   0   6       70.71       70.28      6.46 o
  -3   0   6      131.69      107.98      4.89 o
  -2   0   6      961.58     1054.06     21.28 o
  -1   0   6     1336.81     1329.77     31.24 o
   0   0   6      406.35      430.59     12.80 o
   1   0   6       74.29       95.20      5.94 o
   2   0   6      253.36      199.04      8.73 o
   3   0   6      727.58      707.64     21.70 o
   4   0   6       39.80       39.23      6.71 o
   5   0   6        5.52        7.95      5.34 o
   6   0   6      908.61      912.67     33.53 o
   7   0   6      340.16      357.51     15.64 o
   8   0   6        7.75       17.71      6.29 o
   9   0   6       31.40       31.36      9.61 o
  10   0   6        0.00       17.53     19.66 o
  -9   1   6      106.98      110.88     25.34 o
  -8   1   6        5.56       -0.09     10.03 o
  -7   1   6      140.16      134.41     13.50 o
  -6   1   6        3.23        0.41      5.30 o
  -5   1   6        2.85        1.85      1.84 o
  -4   1   6        3.44        3.83      1.75 o
  -3   1   6     1262.24     1370.34     29.56 o
  -2   1   6     7601.80     8703.81    152.06 o
  -1   1   6      353.78      378.80      9.37 o
   0   1   6       82.57       91.63      5.37 o
   1   1   6        4.98       12.73      3.25 o
   2   1   6     2046.22     2173.63     65.61 o
   3   1   6      117.17      101.59      7.32 o
   4   1   6      837.57      903.96     31.07 o
   5   1   6      109.63      110.60      8.42 o
   6   1   6        1.23       10.99      5.35 o
   7   1   6       17.00        6.08      4.25 o
   8   1   6      453.90      429.76     18.88 o
   9   1   6       40.34       40.12     10.85 o
  10   1   6        4.40        7.72     10.87 o
  11   1   6       59.36       59.10     20.37 o
  -9   2   6      106.44       73.77     24.22 o
  -8   2   6       33.52       39.92      9.21 o
  -7   2   6        0.07        4.57      6.35 o
  -6   2   6        0.56       10.56      6.02 o
  -5   2   6       25.17       20.83      8.14 o
  -4   2   6      550.86      571.56     21.28 o
  -3   2   6      197.78      222.13     11.61 o
  -2   2   6       72.18       72.78      3.94 o
  -1   2   6      434.14      416.52      9.23 o
   0   2   6      395.10      390.09      8.63 o
   1   2   6      114.78      101.08      4.71 o
   2   2   6     2599.58     2642.86     59.19 o
   3   2   6       96.20      121.52      7.76 o
   4   2   6       74.48      101.11      6.55 o
   5   2   6      623.17      634.25     19.25 o
   6   2   6        6.16        1.66      4.09 o
   7   2   6      101.46       93.47      7.16 o
   8   2   6      131.06      127.40      9.62 o
   9   2   6       14.25       20.06      7.68 o
  10   2   6       11.75       14.55      9.93 o
  11   2   6       22.77        5.70     15.35 o
  -9   3   6        0.50       19.18     15.62 o
  -8   3   6      109.27      130.20     14.85 o
  -7   3   6       57.56       38.20     10.77 o
  -6   3   6      142.45      129.27     15.78 o
  -5   3   6       15.19       16.13      5.94 o
  -4   3   6        9.90       15.53      4.73 o
  -3   3   6       11.57       18.48      4.99 o
  -2   3   6       41.55       41.22      3.50 o
  -1   3   6       41.09       34.95      3.04 o
   0   3   6       33.94       32.48      2.76 o
   1   3   6      185.31      182.52      6.58 o
   2   3   6      299.23      311.79     11.17 o
   3   3   6      539.07      575.26     15.65 o
   4   3   6      812.49      798.99     22.91 o
   5   3   6      110.86      115.42      8.10 o
   6   3   6      142.63      160.82      8.20 o
   7   3   6      451.77      504.76     19.37 o
   8   3   6       33.61       30.83      5.45 o
   9   3   6       25.12       19.33      6.47 o
  10   3   6       51.77       65.75     10.78 o
  11   3   6        1.18       30.59     15.54 o
  -9   4   6        0.08       21.52     17.72 o
  -8   4   6       47.98       58.69     12.03 o
  -7   4   6       34.29       40.86      9.53 o
  -6   4   6       12.73        6.75      5.42 o
  -5   4   6        4.61        6.95      4.73 o
  -4   4   6      163.19      179.17     12.51 o
  -3   4   6        1.91       -3.75      3.86 o
  -2   4   6        7.35        8.51      2.49 o
  -1   4   6       26.39       28.90      2.54 o
   0   4   6     1458.97     1309.03     21.77 o
   1   4   6      112.65      123.95      4.63 o
   2   4   6       23.08       20.68      4.03 o
   3   4   6      909.93      927.17     23.43 o
   4   4   6      509.93      489.59     15.54 o
   5   4   6      533.21      554.69     20.09 o
   6   4   6       83.10       64.95      6.15 o
   7   4   6        2.21        3.38      4.05 o
   8   4   6       79.23       94.15      6.89 o
   9   4   6       47.78       35.63      9.52 o
  10   4   6       49.60       44.28     13.11 o
  11   4   6       23.40       18.95     14.05 o
  -8   5   6        3.24       -5.48      8.09 o
  -7   5   6        3.78        1.50      6.62 o
  -6   5   6      131.92      121.53     13.38 o
  -5   5   6        6.35        4.35      4.60 o
  -4   5   6      183.51      197.38     12.70 o
  -3   5   6      151.47      170.19     10.42 o
  -2   5   6     1904.43     2029.76     42.06 o
  -1   5   6      244.70      219.12      7.30 o
   0   5   6        3.99        5.68      3.47 o
   1   5   6        2.12        3.38      3.14 o
   2   5   6        5.32       -0.23      3.37 o
   3   5   6       42.27       49.50      4.54 o
   4   5   6      686.79      660.35     16.84 o
   5   5   6       60.86       68.05      5.49 o
   6   5   6      278.57      263.38     10.69 o
   7   5   6      410.11      400.70     18.51 o
   8   5   6      547.80      472.91     19.77 o
   9   5   6        0.70        7.22      6.56 o
  10   5   6       73.26       66.12     13.84 o
  11   5   6       40.53       44.81     17.56 o
  -8   6   6      379.26      455.38     34.69 o
  -7   6   6       11.68        4.55     10.91 o
  -6   6   6        0.04        5.68      7.08 o
  -5   6   6       68.00       82.78      8.61 o
  -4   6   6      175.58      175.05     14.16 o
  -3   6   6        8.22       26.66      7.55 o
  -2   6   6       36.03       43.18      3.47 o
  -1   6   6       34.52       35.32      3.22 o
   0   6   6      396.69      368.91     12.89 o
   1   6   6       33.19       28.41      3.79 o
   2   6   6       10.28       18.81      4.27 o
   3   6   6       40.38       58.98      5.78 o
   4   6   6      260.61      264.34      8.55 o
   5   6   6        0.41        1.98      2.43 o
   6   6   6      325.49      353.60     13.38 o
   7   6   6      359.16      363.19     14.93 o
   8   6   6       12.88       10.81      4.88 o
   9   6   6       32.23       24.25     10.83 o
  10   6   6       60.84       71.66     13.26 o
  11   6   6        0.00        2.58     10.95 o
  -8   7   6        0.05       17.73     19.73 o
  -7   7   6        1.43        3.06      6.66 o
  -6   7   6       12.28        7.18      7.11 o
  -5   7   6       61.53       44.12     10.88 o
  -4   7   6       58.42       47.05     10.47 o
  -3   7   6       44.28       41.99      3.24 o
  -2   7   6        1.07        1.67      2.30 o
  -1   7   6      154.36      150.87      6.27 o
   0   7   6      640.39      616.00     18.43 o
   1   7   6      273.03      275.59     16.14 o
   2   7   6       98.25      104.53      7.38 o
   3   7   6       28.01       32.43      6.12 o
   4   7   6        0.02        2.93      3.65 o
   5   7   6      173.81      180.44      6.62 o
   6   7   6      147.98      165.46      8.27 o
   7   7   6        2.22        6.76      4.51 o
   8   7   6       83.87      100.93      8.74 o
   9   7   6       11.70        3.60      7.11 o
  10   7   6      196.23      191.43     19.15 o
  11   7   6       59.96       72.84     21.19 o
  -7   8   6       13.65       18.25     17.66 o
  -6   8   6       54.74       58.74     20.59 o
  -5   8   6       46.06       45.20     11.91 o
  -4   8   6        5.98        4.44      1.85 o
  -3   8   6        9.43        4.77      2.39 o
  -2   8   6      409.99      445.66     20.15 o
  -1   8   6      294.55      321.45     12.70 o
   0   8   6      365.45      337.56      9.42 o
   1   8   6       14.92       19.54      4.68 o
   2   8   6      314.56      307.44     12.10 o
   3   8   6        1.06        2.01      2.79 o
   4   8   6     1611.57     1637.85     47.17 o
   5   8   6       32.43       38.97      5.33 o
   6   8   6       16.48       21.17      4.55 o
   7   8   6       53.11       56.37      5.87 o
   8   8   6       11.82        6.17      5.86 o
   9   8   6        0.37       -7.04      7.52 o
  10   8   6       24.30       48.05     11.36 o
  11   8   6       33.98       15.61     15.89 o
  -6   9   6        3.16       28.50     20.72 o
  -5   9   6        0.11       -7.05     20.18 o
  -4   9   6       11.73       10.39      3.25 o
  -3   9   6       23.22       16.71      3.93 o
  -2   9   6       13.73       13.04      2.91 o
  -1   9   6      254.54      270.03     15.35 o
   0   9   6        1.48       -0.06      4.16 o
   1   9   6        2.98        7.09      3.88 o
   2   9   6       42.37       40.53      5.15 o
   3   9   6      216.97      221.65      8.42 o
   4   9   6       41.10       45.63      9.36 o
   5   9   6      407.64      428.15     16.86 o
   6   9   6        0.14       13.04      3.84 o
   7   9   6       10.73       14.21      4.88 o
   8   9   6       17.14        5.08      5.15 o
   9   9   6        0.98       -5.94      8.19 o
  10   9   6        1.30       30.08     11.54 o
  11   9   6       14.41       30.63     19.08 o
  -6  10   6        0.41       -9.85     19.11 o
  -5  10   6        1.71       -2.78      7.15 o
  -4  10   6       16.16        0.79      4.25 o
  -3  10   6       17.28       10.75      4.35 o
  -2  10   6     1116.41     1200.07     70.60 o
  -1  10   6      445.79      492.67     26.39 o
   0  10   6       96.73       89.52     10.36 o
   1  10   6      233.62      204.74     14.31 o
   2  10   6     1080.82     1167.36     45.88 o
   3  10   6       46.60       44.11      6.29 o
   4  10   6        0.02        1.48      3.67 o
   5  10   6        3.77       11.13      4.92 o
   6  10   6       93.05       97.56      9.07 o
   7  10   6        7.47       13.83      4.59 o
   8  10   6       54.60       50.49      7.50 o
   9  10   6        0.33        7.41      6.31 o
  10  10   6        1.97        0.05      9.87 o
  11  10   6       85.99      101.99     21.15 o
  -5  11   6        8.62       51.24     29.23 o
  -4  11   6        1.73       -1.02     10.30 o
  -3  11   6      242.65      261.09     19.78 o
  -2  11   6      152.00      140.54     12.01 o
  -1  11   6       73.10       39.11     10.15 o
   0  11   6       11.95       14.55      5.81 o
   1  11   6      783.49      785.07     46.21 o
   2  11   6        2.22        6.46      6.74 o
   3  11   6      618.84      589.12     26.03 o
   4  11   6        2.73        6.49      5.27 o
   5  11   6        0.43        3.96      6.70 o
   6  11   6       48.74       48.49      6.25 o
   7  11   6       81.88       49.79      8.13 o
   8  11   6        2.05        8.64      5.18 o
   9  11   6      106.15       90.30     10.29 o
  10  11   6        0.65       -1.16     12.00 o
  -4  12   6        6.68       14.18     13.07 o
  -3  12   6        6.19      -10.11     10.11 o
  -2  12   6       60.76       48.32      9.76 o
  -1  12   6        4.25       -0.82      6.55 o
   0  12   6      101.89       87.86     10.14 o
   1  12   6      110.85      116.04     15.52 o
   2  12   6        4.14       11.97      7.46 o
   3  12   6     1178.15     1222.08     52.67 o
   4  12   6      503.39      482.37     25.15 o
   5  12   6        0.04        9.42      9.40 o
   6  12   6       37.95       67.05     10.02 o
   7  12   6       28.05       37.43     13.58 o
   8  12   6       11.09       19.99      8.08 o
   9  12   6        0.11        0.89     14.42 o
  10  12   6        0.27      -18.37     18.37 o
  -3  13   6        0.25        8.60     14.91 o
  -2  13   6        5.08       15.00     17.31 o
  -1  13   6       22.63       32.18     21.13 o
   0  13   6        1.88        3.23      9.23 o
   1  13   6       37.49       26.72     11.25 o
   2  13   6       25.05       30.12     12.01 o
   3  13   6       85.14       73.18     14.75 o
   4  13   6       49.61       36.77      7.94 o
   5  13   6       20.60       10.63      8.66 o
   6  13   6        7.97        5.07      7.76 o
   7  13   6        4.15       16.35     11.57 o
   8  13   6       10.17       15.43      8.70 o
   9  13   6       25.37       16.07      9.62 o
  -2  14   6        7.72       28.72     33.48 o
  -1  14   6        6.01        7.19     22.98 o
   0  14   6        4.04       27.12     12.06 o
   1  14   6        4.55        6.88     10.34 o
   2  14   6        1.96       16.95     10.88 o
   3  14   6        0.02       18.88     12.48 o
   4  14   6        6.36        1.12      7.41 o
   5  14   6        0.07       -3.43      7.44 o
   6  14   6      138.47      151.22     21.16 o
   7  14   6       34.95       48.51     11.12 o
   8  14   6       21.37       15.54     14.46 o
   9  14   6       34.79       39.08     22.33 o
   0  15   6        1.08       44.31     26.57 o
   1  15   6      112.85       79.56     22.59 o
   2  15   6        3.96       -0.23     17.66 o
   3  15   6        2.57        1.50     13.92 o
   4  15   6        3.78       11.39     11.09 o
   5  15   6       14.25       31.87     13.07 o
   6  15   6        4.99       -4.73      9.30 o
   7  15   6        0.17       -7.89     17.06 o
   2  16   6       37.88       30.76     18.51 o
   3  16   6      164.96      134.65     29.23 o
   4  16   6       19.43       32.38     20.81 o
   5  16   6       18.50       34.73     14.87 o
  -4 -10   7       13.26       46.71     21.75 o
  -3 -10   7        4.39       -3.81     18.47 o
  -2 -10   7        1.53       26.06     22.10 o
  -1 -10   7       75.46       32.00     24.35 o
   0 -10   7        7.72       29.37     21.37 o
   1 -10   7        0.19       13.97     23.58 o
  -6  -9   7        3.26        0.87     15.09 o
  -5  -9   7       40.71       37.79     21.04 o
  -4  -9   7        5.31       16.15     14.89 o
  -3  -9   7       51.16       33.32     17.31 o
  -2  -9   7      152.11      180.68     32.03 o
  -1  -9   7        8.08       10.74     27.02 o
   0  -9   7       69.99       77.62     22.76 o
   1  -9   7        1.81      -12.42     26.41 o
   2  -9   7        7.53       -2.30     22.17 o
   3  -9   7       82.05       70.57     26.85 o
  -7  -8   7       11.50       25.56     15.03 o
  -6  -8   7       41.62       49.76     14.84 o
  -5  -8   7       89.62      115.34     15.63 o
  -4  -8   7        9.17       19.09     10.78 o
  -3  -8   7      114.72      120.37     17.78 o
  -2  -8   7      408.52      503.74     62.11 o
  -1  -8   7       51.55       77.47     31.96 o
   0  -8   7       72.68       50.50     16.02 o
   1  -8   7       14.68       40.62     28.37 o
   2  -8   7        0.37       13.44     14.18 o
   3  -8   7       12.63        8.53     12.38 o
   4  -8   7       11.05       21.71     15.12 o
   5  -8   7      101.85      155.80     32.23 o
  -7  -7   7        4.39        4.52     14.21 o
  -6  -7   7      104.94      121.24     16.07 o
  -5  -7   7       26.44       39.05     12.02 o
  -4  -7   7       12.63       15.97      9.48 o
  -3  -7   7       21.05       48.01     10.69 o
  -2  -7   7       98.55      132.45     17.83 o
  -1  -7   7       11.12       15.98     10.58 o
   0  -7   7       21.07       30.06      5.71 o
   1  -7   7       64.07       52.05     16.29 o
   2  -7   7       39.32       49.18     14.24 o
   3  -7   7      116.43      125.09     22.34 o
   4  -7   7        9.61       16.91     13.08 o
   5  -7   7        7.43       -8.76     34.57 o
   6  -7   7       13.71       13.44     22.80 o
  -8  -6   7       19.25       20.09     13.75 o
  -7  -6   7        5.98       14.11     11.77 o
  -6  -6   7        2.49        3.98      6.56 o
  -5  -6   7       70.57      100.31     10.08 o
  -4  -6   7       13.87       21.45      8.10 o
  -3  -6   7        3.75        3.57      5.54 o
  -2  -6   7       70.93       68.72     15.19 o
  -1  -6   7      334.63      383.69     25.83 o
   0  -6   7       14.77       16.23      5.66 o
   1  -6   7       49.62       24.75      8.37 o
   2  -6   7       20.17       18.35     10.83 o
   3  -6   7        8.98       18.00      9.50 o
   4  -6   7       16.62        7.52      9.73 o
   5  -6   7        1.53       -0.92     16.86 o
   6  -6   7       25.55        1.58     13.12 o
   7  -6   7        8.63       14.31     13.79 o
  -8  -5   7        2.05        9.33      9.60 o
  -7  -5   7      159.35      175.23     17.28 o
  -6  -5   7       49.82       27.46      6.87 o
  -5  -5   7      194.65      158.59     11.91 o
  -4  -5   7        0.06        3.13      5.32 o
  -3  -5   7       96.95      106.00     10.93 o
  -2  -5   7       10.45       17.20      6.05 o
  -1  -5   7       46.98       49.21      6.31 o
   0  -5   7        0.79       15.82      6.27 o
   1  -5   7      223.53      210.09     18.15 o
   2  -5   7       10.64        4.58      5.70 o
   3  -5   7      369.02      388.74     27.15 o
   4  -5   7       50.53       42.15     12.47 o
   5  -5   7        8.22        0.03     10.52 o
   6  -5   7        9.78        1.50     20.83 o
   7  -5   7       17.62       30.67     27.54 o
  -9  -4   7        1.44       21.90     11.91 o
  -8  -4   7       25.81       30.05      9.53 o
  -7  -4   7        0.85        1.62      6.85 o
  -6  -4   7       74.44       80.83      6.81 o
  -5  -4   7      126.02      129.05      9.51 o
  -4  -4   7      252.11      288.43     14.27 o
  -3  -4   7        0.62       -3.18      4.57 o
  -2  -4   7       25.67       14.26      5.17 o
  -1  -4   7        8.78       11.48      3.88 o
   0  -4   7      122.07      121.05     10.03 o
   1  -4   7      194.55      191.40     13.69 o
   2  -4   7       55.06       58.84      8.13 o
   3  -4   7       53.31       55.42     14.08 o
   4  -4   7      487.56      478.25     29.40 o
   5  -4   7        0.74       -4.30      9.62 o
   6  -4   7       26.99       11.42     14.67 o
   7  -4   7       39.38       20.90     11.79 o
   8  -4   7       56.12       54.81     22.43 o
  -9  -3   7       16.37       29.25     10.69 o
  -8  -3   7       94.36       98.66     11.76 o
  -7  -3   7        1.27        5.81      4.88 o
  -6  -3   7       24.61       30.94      4.65 o
  -5  -3   7      132.68      121.77      8.02 o
  -4  -3   7       65.63       70.43      6.44 o
  -3  -3   7       16.78       24.32      4.28 o
  -2  -3   7       60.99       56.60      6.40 o
  -1  -3   7      137.52      150.09      8.72 o
   0  -3   7      216.67      218.82     11.79 o
   1  -3   7       21.23       25.90      6.85 o
   2  -3   7        2.80        8.36      7.31 o
   3  -3   7       32.92       46.50      8.77 o
   4  -3   7      113.59      128.57     11.40 o
   5  -3   7      102.93       94.00     11.42 o
   6  -3   7        0.81        2.60      9.79 o
   7  -3   7        0.05       -3.04     11.51 o
   8  -3   7        8.74        2.82     11.43 o
   9  -3   7       64.90       65.87     24.10 o
  -9  -2   7        0.51        4.98      8.44 o
  -8  -2   7        5.36       11.65      7.42 o
  -7  -2   7       66.83       67.50     27.85 o
  -6  -2   7       12.45        6.92      4.66 o
  -5  -2   7        5.64        8.24      3.54 o
  -4  -2   7      107.07      121.05      8.24 o
  -3  -2   7        0.37        1.50      4.10 o
  -2  -2   7      287.63      267.22     11.79 o
  -1  -2   7       20.35       16.88      3.62 o
   0  -2   7      402.90      449.72     15.49 o
   1  -2   7      398.58      475.00     25.18 o
   2  -2   7      178.19      140.14     11.33 o
   3  -2   7      337.26      367.13     21.27 o
   4  -2   7       49.62       63.76     12.74 o
   5  -2   7       28.62       30.27     10.15 o
   6  -2   7        3.35       -7.13      7.13 o
   7  -2   7      100.43       67.95     13.26 o
   8  -2   7      110.31      114.84     19.39 o
   9  -2   7       16.32       20.36     18.41 o
  -9  -1   7        8.28        9.42     25.13 o
  -8  -1   7       27.65       30.30      6.38 o
  -7  -1   7        1.32        5.68      3.65 o
  -6  -1   7        3.32        9.39      3.60 o
  -5  -1   7        0.14       -1.24      2.78 o
  -4  -1   7       40.00       45.79      6.37 o
  -3  -1   7       23.51       30.60      3.92 o
  -2  -1   7        4.10        2.94      2.76 o
  -1  -1   7        3.25        6.97      3.30 o
   0  -1   7      466.92      518.02     17.23 o
   1  -1   7       24.24       15.84      3.62 o
   2  -1   7     1213.05     1224.20     39.88 o
   3  -1   7       20.82       18.06      4.97 o
   4  -1   7      231.87      247.69     13.55 o
   5  -1   7      393.53      413.07     24.13 o
   6  -1   7      562.36      603.79     33.47 o
   7  -1   7        4.52       -1.26      6.96 o
   8  -1   7       25.80       29.59      9.75 o
   9  -1   7        8.33       21.86     13.46 o
  10  -1   7       24.05       11.68     15.84 o
  -9   0   7        8.74       29.14     22.27 o
  -8   0   7       28.96       34.07     12.58 o
  -7   0   7       18.76       16.20      2.95 o
  -6   0   7       22.41       24.16      2.99 o
  -5   0   7        0.12        2.66      2.29 o
  -4   0   7      656.54      676.69     19.86 o
  -3   0   7      512.56      587.19     15.36 o
  -2   0   7      792.47      853.92     21.74 o
  -1   0   7      348.07      394.74     12.26 o
   0   0   7     1935.18     1978.19     49.77 o
   1   0   7      325.97      381.36     13.67 o
   2   0   7     1173.00     1322.61     37.57 o
   3   0   7      472.54      539.34     18.58 o
   4   0   7     1118.38     1216.30     35.70 o
   5   0   7     1690.91     1870.80     71.48 o
   6   0   7      175.49      179.42     14.19 o
   7   0   7      196.75      168.66     16.77 o
   8   0   7       77.30       63.14      9.34 o
   9   0   7        0.45        6.36      9.80 o
  10   0   7        1.38        8.56     16.55 o
  -9   1   7        1.91       13.99     19.24 o
  -8   1   7       64.49       80.03     18.99 o
  -7   1   7        6.87       24.90      7.76 o
  -6   1   7      287.82      359.33     21.75 o
  -5   1   7        2.88        4.90      2.81 o
  -4   1   7       92.60      108.45      4.63 o
  -3   1   7       35.49       37.79      2.92 o
  -2   1   7     6466.78     7378.19    142.69 o
  -1   1   7      365.65      456.41     11.95 o
   0   1   7      876.94      879.06     19.36 o
   1   1   7        5.14        3.31      3.34 o
   2   1   7       11.17       10.10      4.63 o
   3   1   7     1187.80     1189.65     33.57 o
   4   1   7       13.08       13.03      4.38 o
   5   1   7       72.32       64.19      6.54 o
   6   1   7       53.08       42.18      7.49 o
   7   1   7        2.45       -2.06      4.25 o
   8   1   7       26.86       15.73      7.79 o
   9   1   7        7.34        4.27      7.57 o
  10   1   7        0.57       13.93     23.07 o
  -9   2   7       30.38        3.84     20.84 o
  -8   2   7       21.66       11.74     14.06 o
  -7   2   7        3.71        2.58      7.18 o
  -6   2   7       54.04       48.66      8.58 o
  -5   2   7       20.74       25.60      5.54 o
  -4   2   7       36.89       40.20      5.92 o
  -3   2   7      214.27      238.38      8.66 o
  -2   2   7        1.98        2.53      2.39 o
  -1   2   7      909.02      880.24     18.58 o
   0   2   7        0.06        5.02      2.62 o
   1   2   7      609.16      659.84     19.21 o
   2   2   7      519.20      474.79     29.54 o
   3   2   7      290.82      267.60     15.70 o
   4   2   7        2.34       11.07      4.51 o
   5   2   7        4.95        8.41      7.10 o
   6   2   7      110.66      103.93      9.01 o
   7   2   7        2.76        3.39      4.35 o
   8   2   7        0.54        1.71      6.64 o
   9   2   7       11.71        8.42      7.26 o
  10   2   7       53.65       48.20     13.93 o
  11   2   7       46.38       32.54     20.85 o
  -9   3   7       24.53       17.22     32.00 o
  -8   3   7        8.96       -0.01     10.17 o
  -7   3   7        2.24        6.55      7.50 o
  -6   3   7       20.18       14.02      7.45 o
  -5   3   7      198.16      190.55     13.20 o
  -4   3   7       10.70       14.17      5.18 o
  -3   3   7       33.18       24.58      6.26 o
  -2   3   7       20.61       21.17      3.38 o
  -1   3   7      227.11      240.82      7.64 o
   0   3   7     4235.09     4360.07     84.98 o
   1   3   7      102.00      100.07      5.89 o
   2   3   7      675.95      717.30     19.28 o
   3   3   7        0.01       -0.12      2.74 o
   4   3   7      240.53      261.78     14.19 o
   5   3   7       74.38       60.00      4.95 o
   6   3   7      223.64      208.24     11.30 o
   7   3   7       17.30       16.24      5.58 o
   8   3   7       76.71       69.78      9.10 o
   9   3   7       68.22       54.04     10.50 o
  10   3   7       11.15       33.14     10.64 o
  11   3   7       63.13      109.18     24.53 o
  -8   4   7       34.18       36.63     10.74 o
  -7   4   7        0.10       -1.38      7.37 o
  -6   4   7      221.11      286.27     21.25 o
  -5   4   7      349.22      344.69     19.22 o
  -4   4   7      132.19      162.75     10.48 o
  -3   4   7        3.68        6.32      5.20 o
  -2   4   7       26.94       19.62      1.78 o
  -1   4   7      111.07      101.21      4.38 o
   0   4   7       92.64       95.03      4.48 o
   1   4   7     1075.05     1040.38     21.21 o
   2   4   7     1221.73     1216.37     25.30 o
   3   4   7      276.84      247.03      9.58 o
   4   4   7       17.01       16.75      4.80 o
   5   4   7      101.90      128.34      9.38 o
   6   4   7      118.51      134.88      8.20 o
   7   4   7      123.39      128.51      9.68 o
   8   4   7        7.87        8.87      5.64 o
   9   4   7       23.95       21.00      7.20 o
  10   4   7        0.94       -0.20     12.06 o
  11   4   7        0.86       -2.37     10.67 o
  -8   5   7       51.10       68.33     12.16 o
  -7   5   7        0.26       11.32      8.64 o
  -6   5   7       48.79       41.24      9.11 o
  -5   5   7       61.24       76.63     15.74 o
  -4   5   7      910.28      984.94     44.61 o
  -3   5   7      100.88      115.24     11.01 o
  -2   5   7      246.36      259.76      9.78 o
  -1   5   7     1345.14     1322.60     31.78 o
   0   5   7        0.61        0.30      2.65 o
   1   5   7      386.39      448.56     11.47 o
   2   5   7     2827.66     2805.25     70.10 o
   3   5   7     1083.76     1047.23     29.62 o
   4   5   7       20.82       15.23      4.75 o
   5   5   7      118.20      119.45      7.58 o
   6   5   7     1111.92     1120.65     38.37 o
   7   5   7       15.15       15.12      4.86 o
   8   5   7      141.50      136.14     11.45 o
   9   5   7        2.01       18.27      8.32 o
  10   5   7        5.21       -2.23      8.43 o
  11   5   7        5.14       15.14     16.19 o
  -8   6   7       32.67       30.31     13.21 o
  -7   6   7        5.14        7.13     11.99 o
  -6   6   7       15.72       12.19      7.25 o
  -5   6   7        1.64        2.09      5.87 o
  -4   6   7        0.12        3.11      6.46 o
  -3   6   7       76.92      116.22     11.51 o
  -2   6   7      495.18      515.06     15.15 o
  -1   6   7       34.85       39.82      3.21 o
   0   6   7        0.00        3.59      2.85 o
   1   6   7      782.79      893.34     21.56 o
   2   6   7      296.58      283.21     12.55 o
   3   6   7      158.23      157.42      6.77 o
   4   6   7        0.72        1.31      4.10 o
   5   6   7       43.12       48.98      5.50 o
   6   6   7      196.12      201.26      9.75 o
   7   6   7      128.37      122.98     12.69 o
   8   6   7       10.69        7.62      5.15 o
   9   6   7        3.46        8.06      5.92 o
  10   6   7        6.62       -1.88     11.94 o
  11   6   7       85.79       84.12     21.60 o
  -7   7   7       16.08       25.32     11.80 o
  -6   7   7        5.72        3.44      8.88 o
  -5   7   7        0.04       -6.89      6.89 o
  -4   7   7      103.48      115.73     10.76 o
  -3   7   7        2.77       -1.65      4.89 o
  -2   7   7        5.67        3.77      2.04 o
  -1   7   7       99.51      106.10      5.34 o
   0   7   7       87.81      109.48      6.31 o
   1   7   7        6.32        3.05      3.21 o
   2   7   7       95.61       98.55      6.93 o
   3   7   7       66.18       69.70      8.33 o
   4   7   7      516.89      492.09     22.50 o
   5   7   7      157.95      174.38      9.73 o
   6   7   7        3.01        2.73      3.84 o
   7   7   7       17.89        8.72      4.61 o
   8   7   7       14.84       16.45      4.81 o
   9   7   7       24.46       13.05      7.64 o
  10   7   7        0.36      -12.04     12.04 o
  11   7   7       20.52       10.84     20.12 o
  -7   8   7        4.38        9.74     15.30 o
  -6   8   7        1.94      -11.85     11.85 o
  -5   8   7        3.63       11.48      7.80 o
  -4   8   7       16.57       17.52      9.63 o
  -3   8   7        0.03        3.25      2.13 o
  -2   8   7        0.03       -1.02      2.80 o
  -1   8   7      159.33      148.46      7.11 o
   0   8   7       95.98      103.21      7.97 o
   1   8   7        0.38        8.62      4.41 o
   2   8   7      268.70      303.25     13.19 o
   3   8   7      311.32      293.72     13.74 o
   4   8   7      578.31      615.20     20.51 o
   5   8   7     1134.68     1162.23     30.65 o
   6   8   7      272.49      280.99     12.93 o
   7   8   7        5.88        6.65      5.79 o
   8   8   7       20.77        5.81      8.40 o
   9   8   7       31.91       44.15     13.22 o
  10   8   7       10.99       26.55     18.85 o
  11   8   7       13.91        7.83     12.21 o
  -6   9   7        2.37       -0.79     13.40 o
  -5   9   7        3.43       10.68      8.04 o
  -4   9   7        1.58       -3.27      7.14 o
  -3   9   7      206.36      225.41     10.24 o
  -2   9   7       76.44       74.15      4.79 o
  -1   9   7       34.82       38.28      4.20 o
   0   9   7      175.48      181.41      8.59 o
   1   9   7       50.98       48.11      5.53 o
   2   9   7        0.83        5.40      4.18 o
   3   9   7        0.05        3.97      3.33 o
   4   9   7      195.71      226.46     11.62 o
   5   9   7      310.33      320.07     13.34 o
   6   9   7     1032.94     1016.81     37.05 o
   7   9   7       39.16       25.89      4.97 o
   8   9   7      152.51      157.50     12.18 o
   9   9   7       68.20       81.94     19.59 o
  10   9   7       65.53       68.01     20.71 o
  11   9   7        2.22       -8.35     17.86 o
  -6  10   7       10.79       13.00     14.50 o
  -5  10   7        9.62       13.26     14.76 o
  -4  10   7      230.41      233.19     15.53 o
  -3  10   7      395.50      433.62     23.79 o
  -2  10   7       44.74       43.20      5.86 o
  -1  10   7       11.26       14.50      4.44 o
   0  10   7       43.83       48.20      9.25 o
   1  10   7      334.96      374.38     18.72 o
   2  10   7       15.17       16.22      6.22 o
   3  10   7      267.08      258.97     11.19 o
   4  10   7       90.09      121.65      6.82 o
   5  10   7      100.21       74.01      7.39 o
   6  10   7      130.52      112.59      8.47 o
   7  10   7      412.67      448.78     20.26 o
   8  10   7        0.80        5.97      5.24 o
   9  10   7       86.03       64.93     11.77 o
  10  10   7       12.70       10.42     17.12 o
  11  10   7        5.61       10.15     25.36 o
  -5  11   7        0.04       14.37     13.80 o
  -4  11   7       22.29       37.66     10.85 o
  -3  11   7       14.99       11.65      6.63 o
  -2  11   7      106.66       91.55      8.41 o
  -1  11   7       89.18       80.26      8.53 o
   0  11   7       77.74       69.82      8.13 o
   1  11   7     1107.19     1268.85     64.10 o
   2  11   7        9.02        9.19      5.70 o
   3  11   7      350.85      385.93     18.70 o
   4  11   7       28.69       32.84      3.74 o
   5  11   7      676.37      669.52     31.26 o
   6  11   7      220.73      181.87     17.15 o
   7  11   7      252.55      237.24     17.13 o
   8  11   7        4.73        3.69      5.83 o
   9  11   7        0.44        6.35      7.33 o
  10  11   7       10.42       31.13     21.81 o
  -4  12   7        0.01      -12.54     12.90 o
  -3  12   7        9.26        2.96     11.41 o
  -2  12   7       30.70       20.90      9.00 o
  -1  12   7       72.73       43.94     10.39 o
   0  12   7       17.95       33.57      7.61 o
   1  12   7       27.56       30.19      7.22 o
   2  12   7        1.78        2.23      5.89 o
   3  12   7       12.25        0.36      5.91 o
   4  12   7       24.46       25.48      6.71 o
   5  12   7       26.01       32.70      7.81 o
   6  12   7       82.17       87.86      9.50 o
   7  12   7        0.22        4.04      7.52 o
   8  12   7       48.84       36.80      8.22 o
   9  12   7       15.61       20.63      9.10 o
  10  12   7       54.27       88.76     32.35 o
  -3  13   7        5.38       -4.53     12.04 o
  -2  13   7       41.47       29.79     18.64 o
  -1  13   7        0.88       -7.08     16.73 o
   0  13   7       23.04       16.73     15.26 o
   1  13   7        9.51        4.53      9.69 o
   2  13   7       19.57       42.06      9.09 o
   3  13   7       54.07       55.01     10.59 o
   4  13   7       40.30       40.21      9.24 o
   5  13   7        0.90        9.83      7.92 o
   6  13   7       13.27       23.09      8.66 o
   7  13   7        0.09       -4.01     11.86 o
   8  13   7        2.97       10.82      8.19 o
   9  13   7       39.93       41.60     13.20 o
  -2  14   7        2.37      -16.72     18.20 o
  -1  14   7        2.26       30.50     25.32 o
   0  14   7       26.01       32.72     26.40 o
   1  14   7       33.25       91.03     23.63 o
   2  14   7      102.21       95.92     13.40 o
   3  14   7        1.00       13.83     10.13 o
   4  14   7        9.46       18.54      7.07 o
   5  14   7        1.54       -7.62      7.62 o
   6  14   7       55.35       60.24     12.22 o
   7  14   7      106.80      155.81     23.86 o
   8  14   7        4.32       -0.13      8.49 o
   0  15   7        0.88       17.41     31.15 o
   1  15   7       28.42        0.44     24.51 o
   2  15   7        5.16       17.46     11.23 o
   3  15   7       10.16       17.72      9.19 o
   4  15   7       46.89       63.39     15.25 o
   5  15   7      264.18      281.27     31.65 o
   6  15   7       16.05       34.48     12.91 o
   7  15   7        1.66       -2.81     13.07 o
   2  16   7       17.24       13.76     21.35 o
   3  16   7        0.14        6.23     16.29 o
   4  16   7        3.01        6.23     12.77 o
   5  16   7       99.10       69.12     17.08 o
   6  16   7       98.30       58.12     37.70 o
  -4  -9   8       17.48      -15.69     20.48 o
  -3  -9   8       20.54       49.82     22.25 o
  -2  -9   8        5.59        1.43     16.29 o
  -1  -9   8       15.01        9.60     14.62 o
   0  -9   8        0.18        9.58     18.35 o
   1  -9   8       17.11       64.91     18.30 o
   2  -9   8       11.65        7.90     23.27 o
  -6  -8   8       10.80        0.80     14.38 o
  -5  -8   8        0.65       -7.06     40.36 o
  -4  -8   8       50.36       36.94     15.54 o
  -3  -8   8      502.16      471.21     48.48 o
  -2  -8   8      152.39      138.23     39.07 o
  -1  -8   8        8.01       37.30     42.13 o
   0  -8   8        1.08      -13.49     14.19 o
   1  -8   8       34.86       34.15     20.56 o
   2  -8   8        0.00        0.56     22.58 o
   3  -8   8       15.31       -4.31     14.60 o
   4  -8   8      159.53      165.93     33.92 o
  -7  -7   8        2.52        0.81     19.11 o
  -6  -7   8        6.37       -5.16     24.83 o
  -5  -7   8       80.78       91.38     18.43 o
  -4  -7   8       14.23       17.72     10.63 o
  -3  -7   8       31.06       43.40     11.00 o
  -2  -7   8      304.30      336.88     26.72 o
  -1  -7   8        0.24        1.98     10.33 o
   0  -7   8        0.00        3.08     11.04 o
   1  -7   8      123.91      112.75     20.68 o
   2  -7   8       37.04       65.21     16.82 o
   3  -7   8       36.50       35.76     14.03 o
   4  -7   8       20.81       26.73     22.42 o
   5  -7   8       15.69       11.24     15.67 o
  -7  -6   8        4.86       20.50     14.26 o
  -6  -6   8        2.53        5.51      8.99 o
  -5  -6   8       39.87       36.99      8.82 o
  -4  -6   8        3.96        1.06      6.95 o
  -3  -6   8        6.04        9.33      7.44 o
  -2  -6   8        9.89       24.74      9.46 o
  -1  -6   8       11.70        9.56      7.92 o
   0  -6   8        5.46        0.95      5.63 o
   1  -6   8       24.73       28.81      9.36 o
   2  -6   8       46.94       50.75     17.10 o
   3  -6   8      176.85      141.23     29.12 o
   4  -6   8        4.02        8.84     16.41 o
   5  -6   8        0.03       20.16     17.99 o
   6  -6   8        1.33        3.61     20.70 o
  -8  -5   8        2.42       -9.27     13.87 o
  -7  -5   8        0.54        4.51     11.93 o
  -6  -5   8        1.87       -7.43      7.92 o
  -5  -5   8       21.32       18.11      8.56 o
  -4  -5   8        7.46       11.45      7.48 o
  -3  -5   8      214.70      216.66     20.12 o
  -2  -5   8       60.48       51.97      9.10 o
  -1  -5   8       71.88       66.63      6.71 o
   0  -5   8       17.55       17.87      5.08 o
   1  -5   8        6.96       -0.71      6.39 o
   2  -5   8      759.57      804.01     52.74 o
   3  -5   8      884.74      921.05     73.88 o
   4  -5   8       94.02       74.38     15.86 o
   5  -5   8       18.92       21.57     19.16 o
   6  -5   8      114.02      108.39     20.32 o
   7  -5   8        2.89        6.92     11.38 o
  -8  -4   8       31.48       39.71     17.39 o
  -7  -4   8       16.66       20.39      8.68 o
  -6  -4   8        1.12        5.88      5.41 o
  -5  -4   8        8.12        2.13      5.24 o
  -4  -4   8        3.51        0.38      4.71 o
  -3  -4   8        9.63       10.49      4.36 o
  -2  -4   8      152.76      160.12     10.76 o
  -1  -4   8       34.37       25.44      4.38 o
   0  -4   8      150.74      172.23     11.18 o
   1  -4   8       25.98       29.26      7.25 o
   2  -4   8      811.25      860.10     46.82 o
   3  -4   8       42.05       48.61      7.40 o
   4  -4   8        0.00       -0.73     10.47 o
   5  -4   8       40.68       35.13     13.92 o
   6  -4   8       11.26       35.29     19.15 o
   7  -4   8      118.10      151.83     32.51 o
   8  -4   8       96.41      118.08     24.71 o
  -8  -3   8       17.18        4.92      8.52 o
  -7  -3   8       27.74        7.14      9.91 o
  -6  -3   8       43.66       51.51      6.28 o
  -5  -3   8       59.68       69.08      8.54 o
  -4  -3   8       63.19       61.48      6.51 o
  -3  -3   8        0.81        1.50      7.43 o
  -2  -3   8       22.98       21.58      4.78 o
  -1  -3   8        3.45        1.15      3.26 o
   0  -3   8       68.27       79.12      7.27 o
   1  -3   8       22.99       26.35      6.03 o
   2  -3   8      269.00      293.61     23.46 o
   3  -3   8       46.89       49.95      8.42 o
   4  -3   8      534.37      610.31     30.92 o
   5  -3   8       20.57       22.05     11.02 o
   6  -3   8        1.87       -1.52     11.55 o
   7  -3   8        7.26       26.77     14.74 o
   8  -3   8       91.68      101.68     24.45 o
  -8  -2   8       65.87       48.35      9.93 o
  -7  -2   8      100.55       93.39     12.30 o
  -6  -2   8        8.02       11.27      5.15 o
  -5  -2   8       12.98       18.67      4.60 o
  -4  -2   8        7.87        6.97      4.91 o
  -3  -2   8       22.50       10.75      3.63 o
  -2  -2   8        1.26        3.73      3.32 o
  -1  -2   8        1.68        5.34      3.32 o
   0  -2   8        0.21        3.42      3.88 o
   1  -2   8       73.82       89.79      7.61 o
   2  -2   8      127.11      131.45      8.19 o
   3  -2   8       22.88       23.89      5.81 o
   4  -2   8      503.65      549.93     32.17 o
   5  -2   8        9.23       10.07      6.37 o
   6  -2   8        4.25       13.53     10.59 o
   7  -2   8        9.22       -2.59     13.29 o
   8  -2   8        0.28       13.14     10.55 o
   9  -2   8       29.11       58.56     21.04 o
  -8  -1   8      101.64      128.55     17.12 o
  -7  -1   8       35.26       28.48      5.11 o
  -6  -1   8        9.71       14.70      3.77 o
  -5  -1   8       36.37       28.39      3.87 o
  -4  -1   8       17.63       18.94      3.81 o
  -3  -1   8       27.93       25.14      4.23 o
  -2  -1   8      393.58      418.57     20.33 o
  -1  -1   8      125.94      115.00     11.88 o
   0  -1   8      112.06      105.44      6.63 o
   1  -1   8       45.87       42.52      5.61 o
   2  -1   8      588.24      613.12     22.98 o
   3  -1   8      228.45      244.09     11.35 o
   4  -1   8      834.19      953.34     39.12 o
   5  -1   8      110.34      100.67      6.64 o
   6  -1   8       26.33       19.11      7.55 o
   7  -1   8      318.25      290.16     23.11 o
   8  -1   8       20.35        1.96     11.95 o
   9  -1   8        8.41        2.96     13.26 o
  -8   0   8       64.50       49.53     13.74 o
  -7   0   8       11.27       10.72     11.93 o
  -6   0   8      136.84      115.67      6.97 o
  -5   0   8       20.06        9.01      4.09 o
  -4   0   8        0.59        2.43      2.95 o
  -3   0   8     1272.58     1393.12     47.21 o
  -2   0   8      121.15      142.86      7.17 o
  -1   0   8      140.52      161.98      6.37 o
   0   0   8       19.49       12.05      3.32 o
   1   0   8      574.48      629.41     22.93 o
   2   0   8     1267.61     1375.66     44.83 o
   3   0   8      126.48       99.84      8.15 o
   4   0   8       67.87       70.60      9.39 o
   5   0   8      745.23      795.34     39.90 o
   6   0   8       27.44       27.42      9.47 o
   7   0   8       93.74       91.37     13.56 o
   8   0   8        4.12       11.85      9.21 o
   9   0   8       48.37       28.78     16.47 o
  10   0   8       39.73       27.22     14.47 o
  -8   1   8        3.78        3.61     13.80 o
  -7   1   8       10.41       16.43     19.63 o
  -6   1   8       24.45       18.16      6.93 o
  -5   1   8       17.56       15.50      2.27 o
  -4   1   8      401.96      390.66     14.36 o
  -3   1   8      249.28      264.13     13.17 o
  -2   1   8      307.74      321.19     10.18 o
  -1   1   8      230.84      286.39      9.04 o
   0   1   8        0.51        2.06      3.07 o
   1   1   8       36.12       57.42      4.88 o
   2   1   8      141.78      149.92     10.88 o
   3   1   8       61.29       47.15      5.87 o
   4   1   8      141.67      163.34     15.57 o
   5   1   8       20.95       17.54      6.07 o
   6   1   8        1.32       -2.34      6.49 o
   7   1   8      241.09      239.11     16.11 o
   8   1   8       30.64       16.28      6.71 o
   9   1   8       13.37       13.66      8.83 o
  10   1   8        0.58      -25.31     25.31 o
  -8   2   8        8.74       20.30     19.55 o
  -7   2   8       29.59       22.10     11.59 o
  -6   2   8        3.45        4.27      6.55 o
  -5   2   8       13.19        7.45      7.01 o
  -4   2   8       86.09       96.90      8.45 o
  -3   2   8      468.11      467.70     17.08 o
  -2   2   8      666.50      778.79     21.41 o
  -1   2   8      241.80      270.45      8.49 o
   0   2   8       68.43       49.24      4.40 o
   1   2   8      175.89      175.69      7.20 o
   2   2   8      417.28      463.81     15.32 o
   3   2   8       32.13       24.81      4.84 o
   4   2   8      106.10      114.03      8.97 o
   5   2   8       66.45       68.60      6.87 o
   6   2   8      100.16      103.05      8.52 o
   7   2   8        1.60        1.64      5.77 o
   8   2   8        5.56        4.79      6.17 o
   9   2   8        8.53        7.19      8.44 o
  10   2   8        1.47       11.58     12.46 o
  -8   3   8        6.87       22.27     30.02 o
  -7   3   8        8.24       11.23      8.54 o
  -6   3   8       24.10       23.59      7.59 o
  -5   3   8      106.34      112.28     10.46 o
  -4   3   8       33.67       42.29      6.51 o
  -3   3   8      458.58      491.09     16.18 o
  -2   3   8      376.71      372.85     12.85 o
  -1   3   8       14.75       15.40      2.99 o
   0   3   8      163.22      182.74      6.55 o
   1   3   8      452.25      427.57     12.67 o
   2   3   8       15.41       18.17      3.08 o
   3   3   8     1160.60     1252.79     34.54 o
   4   3   8      102.68       82.38      7.69 o
   5   3   8      127.54      155.08      8.54 o
   6   3   8       51.10       56.06      5.75 o
   7   3   8      238.84      240.24     13.95 o
   8   3   8       14.45       14.23      5.60 o
   9   3   8        6.30       11.54      7.26 o
  10   3   8       15.98        1.28     18.12 o
  11   3   8        0.47      -19.49     19.49 o
  -8   4   8        1.89        0.20     15.14 o
  -7   4   8       17.98       11.23      9.40 o
  -6   4   8      161.25      201.53     17.29 o
  -5   4   8       81.70       65.64      8.68 o
  -4   4   8      226.66      174.78     11.30 o
  -3   4   8      101.14       78.34     10.78 o
  -2   4   8       54.32       44.58      5.29 o
  -1   4   8      236.82      252.91      7.30 o
   0   4   8      121.24      108.71      5.55 o
   1   4   8        7.66       14.80      3.50 o
   2   4   8       21.13       33.97      4.03 o
   3   4   8      791.51      772.17     21.53 o
   4   4   8      395.36      440.40     15.28 o
   5   4   8       89.66       96.28      7.65 o
   6   4   8       51.90       35.55      6.43 o
   7   4   8      143.02      129.99     10.03 o
   8   4   8        0.76       11.39      7.00 o
   9   4   8       28.85       26.30      9.85 o
  10   4   8       27.51       86.53     23.88 o
  11   4   8        0.04       16.27     18.53 o
  -8   5   8       72.41       81.96     19.40 o
  -7   5   8       37.26       15.90      9.35 o
  -6   5   8       67.47       43.51      9.10 o
  -5   5   8        1.86       -6.03      6.03 o
  -4   5   8        1.97        7.60      6.77 o
  -3   5   8       11.26       13.82      5.54 o
  -2   5   8        5.37        2.59      3.17 o
  -1   5   8       19.72       22.02      4.02 o
   0   5   8      419.31      421.58     10.81 o
   1   5   8      142.32      141.72      6.56 o
   2   5   8       34.93       48.66      5.13 o
   3   5   8      112.73      121.26     11.19 o
   4   5   8      112.45      104.49      6.95 o
   5   5   8       24.87       17.68      5.23 o
   6   5   8      169.58      170.88     13.51 o
   7   5   8      245.42      253.00     14.68 o
   8   5   8      225.19      159.54     13.04 o
   9   5   8      188.74      173.96     12.74 o
  10   5   8       44.26       21.30     14.43 o
  11   5   8       86.19      132.17     24.22 o
  -7   6   8        9.54       29.19     10.45 o
  -6   6   8        1.43       -3.16      7.51 o
  -5   6   8      128.39      127.65     13.20 o
  -4   6   8        9.77        7.40      6.29 o
  -3   6   8      270.76      262.76     14.06 o
  -2   6   8      109.51       99.12      6.81 o
  -1   6   8        0.09        1.31      2.33 o
   0   6   8       46.41       42.48      3.68 o
   1   6   8      588.53      609.99     19.02 o
   2   6   8      974.84      937.98     26.35 o
   3   6   8       12.19        6.74      4.26 o
   4   6   8       24.09       17.68      4.60 o
   5   6   8       92.87       89.49      7.76 o
   6   6   8      325.01      311.65     13.34 o
   7   6   8      784.66      844.12     31.86 o
   8   6   8      192.26      155.26     12.37 o
   9   6   8      148.42      126.97     19.35 o
  10   6   8        3.09       11.61     28.61 o
  11   6   8       23.11        5.67     19.37 o
  -7   7   8      112.66      114.96     15.90 o
  -6   7   8       42.45       46.76      9.83 o
  -5   7   8        0.12       15.59      8.13 o
  -4   7   8      190.62      181.02     14.59 o
  -3   7   8      271.49      264.35     18.62 o
  -2   7   8        6.73        5.85      1.98 o
  -1   7   8      319.28      353.08     15.90 o
   0   7   8      176.48      196.68      9.31 o
   1   7   8      199.61      220.22      9.20 o
   2   7   8       24.58       27.25      3.52 o
   3   7   8      841.20      844.89     25.90 o
   4   7   8       30.36       25.14      5.67 o
   5   7   8      184.69      159.21     12.53 o
   6   7   8        1.49        3.90      3.96 o
   7   7   8       68.32       60.15      8.32 o
   8   7   8       80.26       79.21      6.73 o
   9   7   8        2.92       -1.49      8.76 o
  10   7   8       31.39       15.13     12.21 o
  11   7   8       17.31       28.00     18.79 o
  -6   8   8       18.44       28.49     13.18 o
  -5   8   8        0.51       -1.92      7.79 o
  -4   8   8       86.65       62.44     12.20 o
  -3   8   8      333.81      377.59     24.25 o
  -2   8   8        9.48        7.17      2.42 o
  -1   8   8       89.77       73.26      5.63 o
   0   8   8       44.97       49.94      4.75 o
   1   8   8       23.29       25.64      4.17 o
   2   8   8        1.01        2.68      4.33 o
   3   8   8        0.27        6.09      5.56 o
   4   8   8      960.44      967.36     41.93 o
   5   8   8       74.26       66.57      8.35 o
   6   8   8      161.12      149.90      9.44 o
   7   8   8        1.22        1.99      5.16 o
   8   8   8      144.64      117.89     13.50 o
   9   8   8       27.08       25.54      9.98 o
  10   8   8       27.56       34.13     20.47 o
  11   8   8        0.06        0.45     16.10 o
  -6   9   8        8.83       13.12     11.28 o
  -5   9   8        1.58        2.42      8.64 o
  -4   9   8        7.69       27.45     14.20 o
  -3   9   8        4.77        6.50      2.57 o
  -2   9   8      149.01      156.20      9.74 o
  -1   9   8       15.07       16.26      3.43 o
   0   9   8        0.05        0.40      3.49 o
   1   9   8      125.36      117.65      7.77 o
   2   9   8       11.88       10.75      4.86 o
   3   9   8        0.00       -0.16      3.90 o
   4   9   8        3.95       16.47      5.85 o
   5   9   8      703.41      747.44     26.41 o
   6   9   8       98.88      106.15      6.78 o
   7   9   8        8.50        6.97      5.64 o
   8   9   8        1.75       -7.12      7.12 o
   9   9   8       78.50      119.54     38.49 o
  10   9   8       90.02      124.97     23.17 o
  11   9   8        4.84       -8.42     20.29 o
  -5  10   8        0.01      -13.42     13.42 o
  -4  10   8       52.07       64.85     10.00 o
  -3  10   8        7.64        3.73      3.40 o
  -2  10   8      426.36      445.67     21.83 o
  -1  10   8        4.57        1.81      2.89 o
   0  10   8       10.29        0.94      3.13 o
   1  10   8      393.90      395.32     20.72 o
   2  10   8      180.25      172.87     10.86 o
   3  10   8       68.13       69.97     10.23 o
   4  10   8        4.89        2.98      5.39 o
   5  10   8       58.88       38.69      7.48 o
   6  10   8      203.15      195.91     10.85 o
   7  10   8        0.82       -6.83      6.83 o
   8  10   8       76.77       67.98     13.88 o
   9  10   8       17.58       33.11     13.80 o
  10  10   8       96.54      125.31     19.84 o
  11  10   8       80.91       89.14     16.87 o
  -5  11   8       13.52       12.19     35.56 o
  -4  11   8        2.82       -2.25     17.48 o
  -3  11   8      193.14      197.94     16.19 o
  -2  11   8       17.21       15.90      6.49 o
  -1  11   8      352.74      389.07     27.95 o
   0  11   8      212.56      234.60     15.10 o
   1  11   8       80.94       85.42      7.51 o
   2  11   8      308.93      338.03     17.52 o
   3  11   8        5.24        8.33      2.93 o
   4  11   8        0.96        0.49      4.61 o
   5  11   8      101.63       84.10      8.04 o
   6  11   8       26.57       13.94     10.17 o
   7  11   8       68.59       61.19      6.68 o
   8  11   8       11.30        4.82      5.17 o
   9  11   8        0.61       -8.74      8.74 o
  10  11   8      129.97      166.63     24.77 o
  -4  12   8       20.68       33.37     15.69 o
  -3  12   8        0.31       -4.97      9.11 o
  -2  12   8       71.62       66.87     15.00 o
  -1  12   8      271.92      269.97     18.08 o
   0  12   8        0.28        1.04      5.74 o
   1  12   8      147.80      168.88     12.00 o
   2  12   8        7.02        6.91      7.10 o
   3  12   8        0.55       -3.73      4.52 o
   4  12   8       12.69       18.06      6.86 o
   5  12   8       42.02       32.56      5.92 o
   6  12   8       17.33       28.12      8.25 o
   7  12   8       13.61       19.57      7.72 o
   8  12   8       43.34       34.35      7.98 o
   9  12   8        0.09       -2.29     11.32 o
  10  12   8       12.57      -22.56     25.72 o
  -3  13   8       11.08       31.78     14.07 o
  -2  13   8       17.50        9.43     13.69 o
  -1  13   8       59.86       81.76     16.89 o
   0  13   8        1.69        6.84      7.32 o
   1  13   8      100.80      129.92     16.51 o
   2  13   8       44.32       46.46     10.57 o
   3  13   8       19.02       10.29      6.25 o
   4  13   8       46.24       29.40      7.54 o
   5  13   8       30.07       21.91      7.38 o
   6  13   8        7.59        1.69      8.35 o
   7  13   8       51.00       32.98     13.63 o
   8  13   8        0.05       -8.62      8.90 o
   9  13   8        8.59        5.02     10.20 o
  -2  14   8       15.86       45.26     14.58 o
  -1  14   8       29.39       40.92     16.49 o
   0  14   8        2.04        4.17     13.42 o
   1  14   8       75.63       96.02     14.65 o
   2  14   8       52.71       52.68     10.22 o
   3  14   8       97.35      113.72     15.49 o
   4  14   8      110.36       97.26     12.24 o
   5  14   8        6.98       -5.40      9.09 o
   6  14   8        4.64        3.14     10.62 o
   7  14   8       54.12       52.89     17.02 o
   8  14   8       26.57       38.20     14.28 o
   0  15   8      144.57      115.02     24.50 o
   1  15   8       11.40       98.22     32.74 o
   2  15   8        7.42      -11.39     11.39 o
   3  15   8       95.49      116.30     20.21 o
   4  15   8        7.88       -5.04     11.82 o
   5  15   8       39.70       75.55     16.96 o
   6  15   8        7.32       14.42     14.19 o
   7  15   8        3.42       -1.59     11.47 o
   2  16   8       51.01       72.20     33.16 o
   3  16   8        1.43       35.13     15.12 o
   4  16   8        2.58        8.17     11.80 o
   5  16   8       51.34       22.20     25.59 o
  -4  -8   9        9.63       28.93     17.30 o
  -3  -8   9       67.17       45.85     31.60 o
  -2  -8   9      125.43      149.22     29.14 o
  -1  -8   9       10.70        0.92     13.72 o
   0  -8   9       58.33       16.05     28.86 o
   1  -8   9       15.49       40.89     22.85 o
   2  -8   9        1.59       14.86     24.06 o
  -5  -7   9       11.22       21.50     45.69 o
  -4  -7   9        0.13       20.41     17.64 o
  -3  -7   9        0.29       -2.85     13.74 o
  -2  -7   9        0.83       11.64     11.34 o
  -1  -7   9       87.50       71.86     19.69 o
   0  -7   9       13.74       31.22     22.65 o
   1  -7   9        5.47       42.18     24.15 o
   2  -7   9       72.19       78.90     21.46 o
   3  -7   9       10.04        9.98     41.55 o
   4  -7   9        0.41       -2.58     15.70 o
  -6  -6   9        1.72        4.31     10.56 o
  -5  -6   9        4.13       17.97     17.65 o
  -4  -6   9       12.37       22.34      9.16 o
  -3  -6   9       44.69       49.92     15.06 o
  -2  -6   9        1.85       27.34     17.50 o
  -1  -6   9        0.04       13.85     10.90 o
   0  -6   9        2.15        1.59      5.91 o
   1  -6   9       41.13       62.15     30.50 o
   2  -6   9      121.77      134.58     21.36 o
   3  -6   9        4.32       22.60     17.70 o
   4  -6   9      104.96      116.35     34.74 o
   5  -6   9        0.04       20.39     31.91 o
  -7  -5   9        7.04        6.42     13.20 o
  -6  -5   9       26.06        4.32     11.84 o
  -5  -5   9       51.35       44.50     10.14 o
  -4  -5   9        8.14       16.58      9.34 o
  -3  -5   9        6.78       13.67      9.50 o
  -2  -5   9       49.36       40.76      8.93 o
  -1  -5   9       33.39       38.06      5.93 o
   0  -5   9       19.48       16.61      6.24 o
   1  -5   9        5.16        4.75     10.74 o
   2  -5   9      228.39      329.49     37.09 o
   3  -5   9        1.73        3.06     14.86 o
   4  -5   9       81.78       57.04     26.86 o
   5  -5   9       51.07       65.77     16.11 o
   6  -5   9       14.92        2.60     19.73 o
  -7  -4   9       15.10        7.66     12.98 o
  -6  -4   9      203.62      215.09     24.68 o
  -5  -4   9       79.59       71.25     10.37 o
  -4  -4   9       88.85      109.64     12.51 o
  -3  -4   9       39.06       59.55      9.72 o
  -2  -4   9      214.89      214.59     15.76 o
  -1  -4   9      117.97      142.48     10.12 o
   0  -4   9        4.69        3.54      4.71 o
   1  -4   9       73.02       62.73     15.07 o
   2  -4   9      107.79       88.14     16.81 o
   3  -4   9       78.49       88.39     14.24 o
   4  -4   9        2.41       20.70     24.30 o
   5  -4   9       15.47       21.98     17.39 o
   6  -4   9       89.11       70.65     19.95 o
   7  -4   9      105.33      146.99     27.02 o
  -7  -3   9        4.16        1.35      8.59 o
  -6  -3   9       29.60       42.66     14.40 o
  -5  -3   9       56.36       55.31      8.88 o
  -4  -3   9        5.09        8.79      5.54 o
  -3  -3   9        3.45        3.80      5.18 o
  -2  -3   9       14.85       15.97      5.90 o
  -1  -3   9       11.86       12.82      4.11 o
   0  -3   9      147.91      134.08      8.63 o
   1  -3   9        1.58       -2.83      4.80 o
   2  -3   9       25.88       32.82      5.98 o
   3  -3   9       57.54       62.90      8.85 o
   4  -3   9        4.77      -10.00     10.23 o
   5  -3   9       11.67       14.26     13.05 o
   6  -3   9       21.20        0.29     11.00 o
   7  -3   9       22.01       77.84     27.03 o
   8  -3   9        0.18        4.69     16.01 o
  -8  -2   9        3.29       11.17      9.56 o
  -7  -2   9        0.41       -3.14      6.34 o
  -6  -2   9       20.20       12.12      6.44 o
  -5  -2   9        9.85       10.01      4.87 o
  -4  -2   9      163.23      161.46     12.24 o
  -3  -2   9      206.80      231.23     14.46 o
  -2  -2   9       57.09       42.29      4.97 o
  -1  -2   9      146.80      127.66      7.76 o
   0  -2   9      393.46      417.43     18.03 o
   1  -2   9       10.19       11.69      5.15 o
   2  -2   9       22.96       19.78      5.50 o
   3  -2   9       75.34       71.66      7.53 o
   4  -2   9       21.00       28.37      5.54 o
   5  -2   9       18.01       21.96      5.66 o
   6  -2   9        8.11        1.52     14.14 o
   7  -2   9       26.29       18.30     18.19 o
   8  -2   9        0.38       14.58     20.85 o
  -8  -1   9        5.68      -14.18     19.32 o
  -7  -1   9        7.87        8.65      8.47 o
  -6  -1   9        1.43        0.74      4.60 o
  -5  -1   9       56.11       44.71      5.78 o
  -4  -1   9       24.13       25.20      4.54 o
  -3  -1   9      274.25      256.96     13.67 o
  -2  -1   9        0.08       -0.60      3.08 o
  -1  -1   9       18.77       15.46      3.99 o
   0  -1   9        0.27        2.79      3.39 o
   1  -1   9       42.81       43.84      5.89 o
   2  -1   9       36.48       23.83      4.54 o
   3  -1   9       13.33       13.62      6.88 o
   4  -1   9       11.35       13.53      6.03 o
   5  -1   9      160.69      139.95     16.90 o
   6  -1   9       15.38       11.84     10.19 o
   7  -1   9       52.51       60.02     14.93 o
   8  -1   9        4.86       29.87     36.05 o
   9  -1   9        3.86      -18.96     18.96 o
  -8   0   9       14.68       20.02     17.70 o
  -7   0   9       19.52       21.59     11.35 o
  -6   0   9        7.70        5.35      3.45 o
  -5   0   9       37.74       27.80      5.99 o
  -4   0   9      555.62      582.69     26.25 o
  -3   0   9        6.09        5.06      3.26 o
  -2   0   9        2.43        0.29      3.01 o
  -1   0   9        9.08       12.57      3.84 o
   0   0   9        4.28        2.44      7.97 o
   1   0   9      658.73      663.42     28.53 o
   2   0   9      177.32      168.94     10.04 o
   3   0   9        1.74        3.14      3.62 o
   4   0   9      316.61      346.67     17.65 o
   5   0   9      979.65     1112.38     50.12 o
   6   0   9      613.51      615.78     30.04 o
   7   0   9       32.07        6.76      9.67 o
   8   0   9        1.13       12.39     10.73 o
   9   0   9       17.86       35.49     18.37 o
  -8   1   9       20.27       -4.68     16.89 o
  -7   1   9        1.42       28.20     22.99 o
  -6   1   9       19.50       10.18      7.71 o
  -5   1   9       31.07       33.42      3.32 o
  -4   1   9       44.13       38.44      4.30 o
  -3   1   9     2051.60     2332.61     89.98 o
  -2   1   9      504.32      525.16     20.55 o
  -1   1   9       52.83       50.28      4.73 o
   0   1   9      156.61      204.95      8.31 o
   1   1   9      239.37      248.89     12.00 o
   2   1   9      333.89      326.94     34.16 o
   3   1   9       55.95       47.83      5.87 o
   4   1   9     1000.76     1061.43     45.24 o
   5   1   9       21.45       17.11      6.35 o
   6   1   9       40.81       43.96      7.46 o
   7   1   9       25.58       21.73      8.55 o
   8   1   9       30.47       10.73     11.96 o
   9   1   9       28.12       47.74     24.64 o
  10   1   9       51.87       69.82     20.76 o
  -8   2   9        0.12       19.16     25.54 o
  -7   2   9        0.73       -0.31      9.88 o
  -6   2   9        0.23       -3.20      8.66 o
  -5   2   9       52.49       51.67      8.88 o
  -4   2   9       24.57       18.41      2.68 o
  -3   2   9      287.75      269.99     12.14 o
  -2   2   9     1584.37     1727.47     50.76 o
  -1   2   9      133.26      134.72      6.15 o
   0   2   9        9.71       12.96      4.92 o
   1   2   9       21.66       37.67      5.97 o
   2   2   9       58.99       63.27      5.42 o
   3   2   9      389.71      429.18     20.18 o
   4   2   9      186.16      186.56     10.79 o
   5   2   9      176.03      168.45     11.59 o
   6   2   9      295.80      334.47     29.02 o
   7   2   9       25.92       22.24      6.76 o
   8   2   9       16.25        9.96      7.34 o
   9   2   9       22.32       -4.68     11.92 o
  10   2   9       26.74       30.55     18.60 o
  -8   3   9       30.00       11.85     19.43 o
  -7   3   9        6.83       19.28     10.63 o
  -6   3   9        2.32        6.85      7.63 o
  -5   3   9        9.46       10.68      7.28 o
  -4   3   9      279.45      301.88     42.56 o
  -3   3   9        5.39        6.99      3.88 o
  -2   3   9      122.67      101.21      6.04 o
  -1   3   9        3.81        3.41      2.56 o
   0   3   9       70.61       84.77      5.02 o
   1   3   9      445.90      476.84     14.90 o
   2   3   9       46.01       52.61      5.75 o
   3   3   9      101.28      106.55      8.98 o
   4   3   9      246.19      256.96     12.89 o
   5   3   9       98.94       92.40      8.00 o
   6   3   9      139.73      129.03      8.42 o
   7   3   9        3.75        2.42      9.17 o
   8   3   9        1.78       -3.95      5.63 o
   9   3   9        8.82       25.78      9.29 o
  10   3   9       52.13       68.32     28.43 o
  -7   4   9        0.68       12.14     10.88 o
  -6   4   9        1.58       14.54     16.84 o
  -5   4   9        0.41       -1.95      8.68 o
  -4   4   9        8.16       11.05      5.82 o
  -3   4   9       35.22       53.26     10.07 o
  -2   4   9       43.35       33.69      4.64 o
  -1   4   9      106.32      112.33      6.04 o
   0   4   9       52.01       49.96      4.60 o
   1   4   9      168.73      195.74      7.85 o
   2   4   9      216.62      199.95      9.01 o
   3   4   9       24.74       38.31      4.34 o
   4   4   9      146.15      148.29     10.21 o
   5   4   9       83.54      101.73      9.20 o
   6   4   9       40.39       31.18      6.35 o
   7   4   9       19.72       23.47      6.80 o
   8   4   9        0.17       -4.91      8.71 o
   9   4   9        6.72       31.72     12.30 o
  10   4   9        5.49       -4.89     17.15 o
  -7   5   9        0.00       -9.49      9.49 o
  -6   5   9        4.50       14.87     11.69 o
  -5   5   9       84.86       78.71     13.57 o
  -4   5   9       25.45       14.15      7.41 o
  -3   5   9       12.42       31.72     12.31 o
  -2   5   9      246.96      238.82     11.43 o
  -1   5   9      100.71      117.24      6.16 o
   0   5   9      104.34      112.65      6.00 o
   1   5   9       53.74       66.55      4.96 o
   2   5   9       61.15       74.55      5.74 o
   3   5   9       88.37       98.18      6.59 o
   4   5   9      212.30      217.54     10.15 o
   5   5   9      138.78      139.02     10.56 o
   6   5   9       54.46       52.02      7.73 o
   7   5   9     1043.62     1051.00     44.73 o
   8   5   9       28.94       38.70      9.20 o
   9   5   9        4.96      -10.12     10.12 o
  10   5   9       10.95        9.93     22.46 o
  11   5   9       40.71       37.03     31.77 o
  -7   6   9        3.14       10.18      9.50 o
  -6   6   9       21.69        8.38     10.04 o
  -5   6   9        0.02        7.30      7.62 o
  -4   6   9       48.03       39.03      7.19 o
  -3   6   9      321.76      324.75     16.20 o
  -2   6   9        0.98        3.30      2.96 o
  -1   6   9      120.31      121.05      6.94 o
   0   6   9       39.09       43.49      4.23 o
   1   6   9      158.45      148.76      8.57 o
   2   6   9        0.60        2.45      4.29 o
   3   6   9        5.54        5.39      4.40 o
   4   6   9      139.92      149.36     11.88 o
   5   6   9        4.93       24.90      6.59 o
   6   6   9      507.86      552.86     23.24 o
   7   6   9      217.28      191.59     13.91 o
   8   6   9       68.16       43.09      7.70 o
   9   6   9       23.92       12.85     16.11 o
  10   6   9        1.53       -4.44     20.92 o
  11   6   9        1.34        1.58     12.82 o
  -7   7   9       55.66       62.39     37.11 o
  -6   7   9       12.86       11.66     10.51 o
  -5   7   9       16.04        9.88      8.73 o
  -4   7   9       55.40       57.03     16.86 o
  -3   7   9       57.44       59.18      8.71 o
  -2   7   9        0.00        1.98      3.37 o
  -1   7   9       42.90       43.54      6.47 o
   0   7   9       27.29       30.38      4.45 o
   1   7   9      224.44      263.13     11.29 o
   2   7   9        6.99        3.88      2.95 o
   3   7   9       19.36       13.30      4.46 o
   4   7   9       23.93       21.29      4.60 o
   5   7   9       68.21       77.33      7.64 o
   6   7   9       62.90       60.73      6.97 o
   7   7   9       75.80       54.60      7.04 o
   8   7   9        0.04        2.24      5.97 o
   9   7   9       39.66       23.28     12.19 o
  10   7   9       13.62       -2.59     17.76 o
  11   7   9       15.78       12.16     18.48 o
  -6   8   9        3.06        5.99     10.21 o
  -5   8   9       22.48       29.98      9.12 o
  -4   8   9        2.09       11.26      7.38 o
  -3   8   9        0.06        2.11      6.92 o
  -2   8   9        0.21       -0.76      2.76 o
  -1   8   9        7.06        7.09      4.07 o
   0   8   9       78.86       89.52      6.40 o
   1   8   9        0.45       -3.57      3.57 o
   2   8   9       53.52       47.24      5.47 o
   3   8   9      407.64      443.93     20.01 o
   4   8   9      197.22      211.63     11.46 o
   5   8   9      239.93      218.89     16.11 o
   6   8   9      200.88      193.08     11.79 o
   7   8   9      235.55      250.90     11.89 o
   8   8   9       17.15       24.63      8.03 o
   9   8   9        1.44        3.82     11.34 o
  10   8   9        1.57       12.57     17.21 o
  11   8   9       15.18        4.49     33.02 o
  -6   9   9        0.13      -29.42     29.42 o
  -5   9   9        4.53        4.45      9.88 o
  -4   9   9       36.60       31.92     15.11 o
  -3   9   9       22.58       23.04      7.06 o
  -2   9   9       76.61       76.42      5.85 o
  -1   9   9        2.19       -0.27      2.92 o
   0   9   9        1.13       -0.57      3.89 o
   1   9   9      327.58      336.79     18.52 o
   2   9   9      313.98      314.11     15.50 o
   3   9   9        7.42        9.63      5.55 o
   4   9   9      102.40       94.69      8.05 o
   5   9   9       13.24        6.93      6.71 o
   6   9   9      397.62      393.75     19.20 o
   7   9   9        8.57        9.31      8.94 o
   8   9   9       92.66       91.48     11.67 o
   9   9   9        4.05       -9.46     17.26 o
  10   9   9        0.04       24.58     21.01 o
  11   9   9        6.21      -25.77     25.77 o
  -5  10   9        0.03       -7.98     14.28 o
  -4  10   9      159.40      184.62     17.85 o
  -3  10   9      174.47      199.48     17.20 o
  -2  10   9      437.45      436.54     23.54 o
  -1  10   9      112.90      101.02      7.33 o
   0  10   9        3.34        3.02      2.96 o
   1  10   9      514.92      549.15     25.65 o
   2  10   9      104.68      106.44     10.98 o
   3  10   9       66.27       82.50      8.64 o
   4  10   9        8.98       16.47      7.37 o
   5  10   9      161.34      189.07     12.91 o
   6  10   9        3.00        0.40      3.67 o
   7  10   9       65.30       63.22      8.40 o
   8  10   9       33.34       30.53      8.69 o
   9  10   9       28.58       51.12     19.13 o
  10  10   9       96.22      159.11     41.06 o
  -4  11   9      119.64      116.14     24.32 o
  -3  11   9      382.71      393.69     26.27 o
  -2  11   9       39.12       18.35      6.77 o
  -1  11   9      114.94      122.66      8.77 o
   0  11   9      347.61      368.62     21.52 o
   1  11   9      296.83      306.02     13.53 o
   2  11   9       35.79       24.73      5.53 o
   3  11   9       49.21       43.96      5.11 o
   4  11   9       83.91       79.13      8.12 o
   5  11   9       12.34       11.39      5.25 o
   6  11   9      135.38      118.73      7.96 o
   7  11   9        8.53       11.01      7.47 o
   8  11   9       28.80       24.50      9.43 o
   9  11   9       17.53       42.76     11.29 o
  10  11   9       16.34       38.94     19.25 o
  -3  12   9        0.22       -6.02      8.11 o
  -2  12   9       23.90       19.88      8.93 o
  -1  12   9       27.34       25.28      8.59 o
   0  12   9        0.87        5.98      6.31 o
   1  12   9       94.21       79.60      9.73 o
   2  12   9      587.55      550.43     28.36 o
   3  12   9      297.50      332.50     17.35 o
   4  12   9       34.66       36.11      5.92 o
   5  12   9       55.27       65.14      8.87 o
   6  12   9       29.26       29.97      6.89 o
   7  12   9       19.28       16.47      6.28 o
   8  12   9        0.06        9.06      8.98 o
   9  12   9       13.97       16.37     14.56 o
  10  12   9        1.50       32.12     14.11 o
  -2  13   9        9.24       -5.84     14.18 o
  -1  13   9      161.86      141.97     19.99 o
   0  13   9       16.09       17.51     14.12 o
   1  13   9        3.10       -2.36      8.04 o
   2  13   9      321.98      325.79     22.17 o
   3  13   9      436.27      487.02     28.31 o
   4  13   9        5.52        3.70      7.43 o
   5  13   9       27.42       42.35     10.36 o
   6  13   9       56.93       51.05     14.82 o
   7  13   9      115.80      149.15     18.89 o
   8  13   9       63.79       66.80     13.61 o
   9  13   9        0.77      -12.81     23.30 o
  -1  14   9      115.24      132.88     20.20 o
   0  14   9       33.59       35.24     15.75 o
   1  14   9       67.92       70.08     18.92 o
   2  14   9        0.06       -1.83     10.38 o
   3  14   9        0.01       -5.46      6.85 o
   4  14   9        0.70       -8.27      8.27 o
   5  14   9       18.27       20.10      8.86 o
   6  14   9        3.93       -0.48     10.57 o
   7  14   9        0.46       -1.34     11.63 o
   8  14   9       23.19       20.23     11.88 o
   0  15   9       13.47       25.88     18.48 o
   1  15   9       17.91       26.54     15.06 o
   2  15   9       14.38       28.18     22.37 o
   3  15   9       24.17       27.47     12.48 o
   4  15   9      132.35      116.60     17.30 o
   5  15   9       39.03       33.37     23.11 o
   6  15   9       11.40       37.85     14.75 o
   7  15   9        5.46       -0.38     10.80 o
   3  16   9        0.16       17.53     17.56 o
   4  16   9       12.03        5.98     12.97 o
   5  16   9        6.33       19.99     29.64 o
  -4  -7  10       25.60       20.52     14.10 o
  -3  -7  10      154.34      152.31     28.74 o
  -2  -7  10      126.14      127.62     26.79 o
  -1  -7  10        0.15       -0.46     11.72 o
   0  -7  10       41.27       39.97     23.26 o
   1  -7  10        0.10        4.02     21.36 o
   2  -7  10       23.24       -0.70     16.79 o
   3  -7  10       47.58       -3.33     31.78 o
  -5  -6  10        3.16      -15.86     15.86 o
  -4  -6  10        0.42       -5.76     12.85 o
  -3  -6  10       34.99       67.83     37.84 o
  -2  -6  10       42.11       24.64     13.23 o
  -1  -6  10       23.74       22.59     15.98 o
   0  -6  10        0.10       18.29     15.31 o
   1  -6  10       98.61      110.85     46.94 o
   2  -6  10       78.76       60.16     31.10 o
   3  -6  10       19.76        4.69     12.03 o
   4  -6  10        8.30       25.17     22.00 o
  -6  -5  10        0.08        1.50     23.62 o
  -5  -5  10        0.62        0.68     26.76 o
  -4  -5  10       57.82       51.45     11.77 o
  -3  -5  10       35.61       34.52     10.03 o
  -2  -5  10       41.18       39.01     17.26 o
  -1  -5  10       71.95       80.75     14.59 o
   0  -5  10        5.61       -1.06      6.98 o
   1  -5  10        0.60        1.31      6.54 o
   2  -5  10      140.65      169.61     36.84 o
   3  -5  10        5.57        2.52     15.61 o
   4  -5  10       17.52       -2.98     27.93 o
   5  -5  10        4.15        3.90     19.86 o
  -6  -4  10       15.97       21.70     13.86 o
  -5  -4  10       19.07       37.06     13.06 o
  -4  -4  10       61.09       67.84     13.88 o
  -3  -4  10        3.69        9.16      6.52 o
  -2  -4  10       17.27       14.87      8.60 o
  -1  -4  10       11.51       17.96      5.78 o
   0  -4  10       13.71        4.99      5.53 o
   1  -4  10       40.03       34.87     12.96 o
   2  -4  10       18.64        0.74      7.79 o
   3  -4  10       54.12       63.69     19.69 o
   4  -4  10        0.69       19.72     16.53 o
   5  -4  10       11.76        4.15     17.76 o
   6  -4  10        5.36        2.76     13.36 o
  -7  -3  10        2.79       17.63     12.73 o
  -6  -3  10        0.99       16.03      9.59 o
  -5  -3  10       32.76       40.02     11.99 o
  -4  -3  10       13.09        9.88      6.95 o
  -3  -3  10       19.01       16.63      7.89 o
  -2  -3  10       82.81       86.18      8.83 o
  -1  -3  10       37.26       35.12      6.39 o
   0  -3  10       40.76       51.87      6.95 o
   1  -3  10       31.84       17.40      6.43 o
   2  -3  10        2.52        8.20      6.32 o
   3  -3  10       30.32       25.23      8.06 o
   4  -3  10      180.71      170.40     16.69 o
   5  -3  10        5.57       20.36     18.66 o
   6  -3  10        4.38       -4.26     22.58 o
   7  -3  10        1.54        0.20     21.45 o
  -7  -2  10        4.01       -1.71      9.05 o
  -6  -2  10        0.58       -8.83      8.83 o
  -5  -2  10        0.45        1.95      8.28 o
  -4  -2  10       62.07       61.72     11.05 o
  -3  -2  10        4.21       -1.67      5.12 o
  -2  -2  10      343.15      394.13     21.85 o
  -1  -2  10       44.03       32.77      6.22 o
   0  -2  10      175.67      171.16     10.95 o
   1  -2  10       35.69       25.01      9.06 o
   2  -2  10      128.65      134.54     10.93 o
   3  -2  10      304.34      282.78     18.18 o
   4  -2  10       34.69       35.38     13.64 o
   5  -2  10        0.06        1.39      5.31 o
   6  -2  10       21.79       41.02     25.85 o
   7  -2  10       23.41       36.93     19.13 o
   8  -2  10       17.54      -14.00     19.03 o
  -7  -1  10       12.64        8.36      8.00 o
  -6  -1  10       11.11        3.34      9.36 o
  -5  -1  10        0.03        0.77      4.65 o
  -4  -1  10       91.93       71.56      8.96 o
  -3  -1  10      244.75      238.48     18.55 o
  -2  -1  10       70.77       75.83      6.91 o
  -1  -1  10       73.04       53.86      5.72 o
   0  -1  10        7.48        1.89      3.61 o
   1  -1  10        1.64       12.43      5.14 o
   2  -1  10        0.78        0.76      3.90 o
   3  -1  10       19.74       21.32     12.00 o
   4  -1  10       42.43       34.37      6.47 o
   5  -1  10        5.87       17.54     31.23 o
   6  -1  10       94.03      113.63     20.06 o
   7  -1  10        0.66       -6.08     10.18 o
   8  -1  10        2.25       -2.18     19.34 o
  -7   0  10        0.51       12.54     12.43 o
  -6   0  10        2.29        4.31      6.23 o
  -5   0  10       67.56       88.33     10.86 o
  -4   0  10       90.31       66.73      6.71 o
  -3   0  10       84.88       70.42      6.59 o
  -2   0  10       61.20       57.43      7.52 o
  -1   0  10        3.11        1.52      3.62 o
   0   0  10       79.73       68.40      5.79 o
   1   0  10      127.45      134.20      8.47 o
   2   0  10      149.52      166.64     16.86 o
   3   0  10       10.86        4.65      4.80 o
   4   0  10      828.63      921.33     47.06 o
   5   0  10      328.60      331.50     32.77 o
   6   0  10       78.99       77.12     29.84 o
   7   0  10       14.81        2.17     15.00 o
   8   0  10       10.33       -7.03     11.56 o
   9   0  10        0.01       32.27     58.92 o
  -7   1  10        2.92       15.68     12.86 o
  -6   1  10        6.18       -7.49     10.42 o
  -5   1  10      123.34      110.13      8.12 o
  -4   1  10        0.80        4.73      3.58 o
  -3   1  10      679.44      798.11     31.52 o
  -2   1  10       88.69       89.13      6.18 o
  -1   1  10      501.46      554.81     21.35 o
   0   1  10        6.38        7.65      3.98 o
   1   1  10      220.17      235.75     11.69 o
   2   1  10       42.36       32.22      5.28 o
   3   1  10      367.53      418.87     22.52 o
   4   1  10      753.69      852.23     43.43 o
   5   1  10      130.54      127.46     12.28 o
   6   1  10      105.70       74.85     14.91 o
   7   1  10       13.63       15.66     15.00 o
   8   1  10        0.19       46.21     18.59 o
   9   1  10        8.54        3.07     12.62 o
  -7   2  10       27.91       27.30     15.60 o
  -6   2  10       42.86       39.32     19.26 o
  -5   2  10       24.04       24.15      8.18 o
  -4   2  10      277.61      281.61     14.88 o
  -3   2  10      936.40     1085.45     40.46 o
  -2   2  10       14.97        4.06      5.34 o
  -1   2  10      104.19      110.30      7.87 o
   0   2  10        2.58        7.30      4.14 o
   1   2  10       69.14       59.31      5.47 o
   2   2  10      270.83      305.53     15.40 o
   3   2  10      164.13      194.76     12.46 o
   4   2  10        1.39       -0.43      5.04 o
   5   2  10       95.89      118.98     10.88 o
   6   2  10      139.56      157.94     14.17 o
   7   2  10      120.68      130.26     16.30 o
   8   2  10       14.59       20.66     13.20 o
   9   2  10       66.66       74.70     20.45 o
  10   2  10       27.15       75.65     23.27 o
  -7   3  10        0.04       15.42     14.19 o
  -6   3  10        1.72        3.63      8.10 o
  -5   3  10        0.17        5.35      7.27 o
  -4   3  10       45.67       45.28      8.70 o
  -3   3  10       65.48       65.94      5.13 o
  -2   3  10       13.07        3.80      3.38 o
  -1   3  10      243.47      274.08     12.35 o
   0   3  10      289.51      312.66     13.25 o
   1   3  10       28.20       47.92      6.95 o
   2   3  10       23.78       26.34      4.61 o
   3   3  10      321.89      347.29     16.48 o
   4   3  10       28.06       36.99      4.65 o
   5   3  10        0.09        1.02      5.61 o
   6   3  10      599.72      635.39     30.26 o
   7   3  10       31.11       26.66      9.37 o
   8   3  10        2.55       15.73      7.37 o
   9   3  10       18.13        0.78     12.52 o
  10   3  10       50.49       52.99     18.42 o
  -7   4  10       24.99       41.54     12.69 o
  -6   4  10       10.05       16.51     10.15 o
  -5   4  10        1.21       -4.92      8.72 o
  -4   4  10        1.37        1.00      5.98 o
  -3   4  10        0.00        0.21      3.44 o
  -2   4  10       79.18       73.00      8.62 o
  -1   4  10      188.48      181.60      9.33 o
   0   4  10        1.37        0.11      3.10 o
   1   4  10      120.31      117.62      6.81 o
   2   4  10        4.37        3.78      3.19 o
   3   4  10       11.35        8.13      4.90 o
   4   4  10      140.85      166.56     11.43 o
   5   4  10       16.53       37.80      7.73 o
   6   4  10       21.19       14.49      7.27 o
   7   4  10        0.12       -5.12      8.27 o
   8   4  10       45.53       47.47     11.07 o
   9   4  10       22.78       42.54     15.42 o
  10   4  10       17.44        3.25     20.47 o
  -7   5  10       26.55       21.54     19.30 o
  -6   5  10       81.83       72.67     10.96 o
  -5   5  10       82.28       89.58     10.00 o
  -4   5  10      245.52      263.04     22.13 o
  -3   5  10       63.37       64.64     14.69 o
  -2   5  10       92.97       93.47      6.08 o
  -1   5  10      228.26      240.22     11.55 o
   0   5  10      352.63      317.96     13.26 o
   1   5  10      177.65      184.03      9.58 o
   2   5  10      218.60      241.38     12.06 o
   3   5  10       41.61       30.72      5.05 o
   4   5  10      118.00      112.49      8.79 o
   5   5  10     1832.64     2074.96     83.75 o
   6   5  10        7.49       13.33      7.45 o
   7   5  10        0.03        3.89      7.07 o
   8   5  10        0.26       -4.73     11.53 o
   9   5  10       18.12       11.38     12.18 o
  10   5  10       18.05       15.13     21.18 o
  -6   6  10       29.38       25.88     13.82 o
  -5   6  10       57.60       63.51     11.78 o
  -4   6  10       29.10       28.47      8.33 o
  -3   6  10       12.22       15.31     12.43 o
  -2   6  10        0.12        2.53      1.84 o
  -1   6  10        4.70        4.99      3.13 o
   0   6  10      935.47     1017.23     33.73 o
   1   6  10        8.99        7.22      4.09 o
   2   6  10       25.64       28.22      4.37 o
   3   6  10      117.20      124.58      6.83 o
   4   6  10       72.55       82.05      8.80 o
   5   6  10       25.97       39.31      5.34 o
   6   6  10      479.10      500.23     24.11 o
   7   6  10        9.98        7.89      7.15 o
   8   6  10        7.84       19.05     11.22 o
   9   6  10       25.26       44.01     11.82 o
  10   6  10        4.89       -7.91     16.96 o
  -6   7  10        4.66       -7.20      9.91 o
  -5   7  10       37.07       36.61     10.28 o
  -4   7  10       36.91       27.13      9.23 o
  -3   7  10        0.43       -8.01      8.01 o
  -2   7  10       39.03       42.16      3.46 o
  -1   7  10      477.44      535.12     21.20 o
   0   7  10       44.31       32.74      4.03 o
   1   7  10        0.79        5.95      3.79 o
   2   7  10        1.65        2.54      4.23 o
   3   7  10        2.18        4.04      5.77 o
   4   7  10       52.14       56.11      7.00 o
   5   7  10       21.05       29.80      5.87 o
   6   7  10      142.45      157.10     11.52 o
   7   7  10      267.14      268.85     13.30 o
   8   7  10       12.83        5.47      7.77 o
   9   7  10        1.85       -4.33      8.00 o
  10   7  10       18.75       32.25     17.29 o
  -6   8  10        2.69       -0.61     21.59 o
  -5   8  10        0.82       -1.98     10.67 o
  -4   8  10        4.22        4.32      8.20 o
  -3   8  10      148.34      158.93     17.53 o
  -2   8  10        1.32        4.08      2.76 o
  -1   8  10      297.46      303.32     17.67 o
   0   8  10        2.89        1.85      3.64 o
   1   8  10      263.04      298.50     12.53 o
   2   8  10      112.40       94.56      7.53 o
   3   8  10        1.10       -1.12      4.58 o
   4   8  10       26.37       33.00      6.02 o
   5   8  10       32.96       39.81      7.41 o
   6   8  10        0.23       14.90      6.61 o
   7   8  10       33.82       21.79      5.81 o
   8   8  10       27.55       32.84      9.82 o
   9   8  10       40.47       17.95      8.63 o
  10   8  10        3.13       21.94     17.85 o
  -5   9  10        2.66       21.62     11.79 o
  -4   9  10       21.63       30.08      9.79 o
  -3   9  10        2.78        8.82      8.53 o
  -2   9  10      144.04      175.25     11.35 o
  -1   9  10       56.72       36.94      4.38 o
   0   9  10       62.19       68.63      6.62 o
   1   9  10       90.18       82.51      6.43 o
   2   9  10       62.96       59.61      6.22 o
   3   9  10      288.82      294.84     14.52 o
   4   9  10      619.91      670.90     30.25 o
   5   9  10      601.19      587.57     30.42 o
   6   9  10       35.76       21.18      8.40 o
   7   9  10        0.60       12.54      6.15 o
   8   9  10        0.78        6.88      9.32 o
   9   9  10        7.55       29.93     13.90 o
  10   9  10       57.13       57.67     21.25 o
  -4  10  10      132.91      138.53     16.79 o
  -3  10  10        0.15       -8.52      8.52 o
  -2  10  10        2.57        2.09      3.31 o
  -1  10  10      159.04      168.03     10.47 o
   0  10  10        0.06        9.81      4.95 o
   1  10  10       56.72       66.65      6.28 o
   2  10  10       15.71       21.41      5.34 o
   3  10  10        5.38       14.98      4.23 o
   4  10  10      269.99      241.21     13.35 o
   5  10  10      541.44      542.65     27.27 o
   6  10  10      140.48      180.58     13.24 o
   7  10  10       27.85       17.65      7.62 o
   8  10  10       16.06        2.44      8.78 o
   9  10  10        9.05        8.46     18.94 o
  10  10  10       12.92       11.54     22.12 o
  -4  11  10        4.38       -6.23     19.42 o
  -3  11  10        3.73       -1.31     22.86 o
  -2  11  10       13.67       11.09      6.67 o
  -1  11  10       10.09       11.37      5.55 o
   0  11  10      336.80      335.56     17.53 o
   1  11  10        5.44       16.14      6.61 o
   2  11  10      307.90      290.90     15.74 o
   3  11  10        1.23        4.53      4.45 o
   4  11  10       90.59       93.38     12.52 o
   5  11  10        4.63       -3.10      5.02 o
   6  11  10      530.05      505.07     32.96 o
   7  11  10       11.64        5.03     11.86 o
   8  11  10       29.30       58.20     16.34 o
   9  11  10        0.59        9.44     12.58 o
  10  11  10       10.61       34.80     23.57 o
  -3  12  10        7.47       39.37     25.05 o
  -2  12  10       42.22       44.09     11.56 o
  -1  12  10       38.38       46.66     19.13 o
   0  12  10       96.28      105.03      9.19 o
   1  12  10       30.24       34.30      7.16 o
   2  12  10       75.68       71.72      9.73 o
   3  12  10       18.19       15.34      4.45 o
   4  12  10        0.16       -0.64      4.88 o
   5  12  10       15.30       17.88      7.15 o
   6  12  10        0.00        1.45      4.40 o
   7  12  10       31.56       24.97      9.36 o
   8  12  10        1.27       -8.63     11.08 o
   9  12  10       53.61       48.61     15.99 o
  -2  13  10       14.84       31.10     18.92 o
  -1  13  10        0.42        0.63     11.48 o
   0  13  10      142.62      168.92     24.22 o
   1  13  10       21.96       50.16     13.78 o
   2  13  10       47.32       59.62     12.22 o
   3  13  10        2.15       14.86     10.08 o
   4  13  10       40.10       33.44      9.74 o
   5  13  10        0.02        5.39      8.35 o
   6  13  10        3.00      -10.92     10.92 o
   7  13  10        1.05        8.06     12.69 o
   8  13  10       34.41       25.07     15.92 o
   9  13  10       13.27       13.30     12.62 o
  -1  14  10        0.40       13.90     16.03 o
   0  14  10       23.66       30.91     13.47 o
   1  14  10        0.31       15.15     31.37 o
   2  14  10        7.55        6.21     15.39 o
   3  14  10        1.47        1.51     12.12 o
   4  14  10       12.06       12.69     12.41 o
   5  14  10       24.11       10.86      9.15 o
   6  14  10       50.42       76.64     16.97 o
   7  14  10       37.93       36.76     14.71 o
   8  14  10        2.48       -1.46     12.51 o
   1  15  10        3.01       -4.63     13.84 o
   2  15  10       15.21      -11.13     17.09 o
   3  15  10       17.40       13.70     16.81 o
   4  15  10       55.16       50.14     15.99 o
   5  15  10       40.72       43.16     13.86 o
   6  15  10       44.99       22.90     14.49 o
   7  15  10        0.14       10.77     12.63 o
  -3  -6  11       31.16       15.43     22.57 o
  -2  -6  11        6.97       33.94     20.30 o
  -1  -6  11       69.37       63.98     20.30 o
   0  -6  11        1.58      -13.21     13.36 o
   1  -6  11        1.46       13.10     26.21 o
   2  -6  11        0.08       10.50     15.74 o
   3  -6  11        0.04       46.01     30.01 o
  -4  -5  11       26.21       33.35     22.16 o
  -3  -5  11        5.88        1.16     11.00 o
  -2  -5  11       17.11       28.63     14.81 o
  -1  -5  11        0.74        2.60     14.15 o
   0  -5  11      117.66      107.10     25.23 o
   1  -5  11       47.86       34.94     19.67 o
   2  -5  11      313.41      352.82     70.39 o
   3  -5  11       12.55       13.49     14.87 o
   4  -5  11       23.94       31.00     34.94 o
  -5  -4  11        8.36       -5.63     11.18 o
  -4  -4  11        1.50       -3.30     10.20 o
  -3  -4  11       45.96       26.80     20.95 o
  -2  -4  11        6.24       12.07      9.72 o
  -1  -4  11       54.59       50.32      9.82 o
   0  -4  11        6.24        8.42      6.46 o
   1  -4  11      342.45      352.32     24.91 o
   2  -4  11       79.57       68.77     21.14 o
   3  -4  11       24.37       19.54     11.79 o
   4  -4  11        6.76      -11.89     11.89 o
   5  -4  11       51.68       44.31     25.20 o
  -6  -3  11        0.30        2.71     14.04 o
  -5  -3  11        3.46       18.86     13.66 o
  -4  -3  11        1.43        0.93      9.85 o
  -3  -3  11       18.48       40.26      9.33 o
  -2  -3  11        0.02        4.98      8.59 o
  -1  -3  11       92.64       84.77      9.37 o
   0  -3  11      205.85      232.52     16.97 o
   1  -3  11       25.53       33.94      7.85 o
   2  -3  11        2.51        1.68      7.36 o
   3  -3  11       42.83       51.20     14.71 o
   4  -3  11        1.68       -3.58     10.90 o
   5  -3  11       17.29        1.84     21.47 o
   6  -3  11       85.87       78.23     26.27 o
  -6  -2  11       12.94       11.31     16.15 o
  -5  -2  11        3.30      -12.62     12.62 o
  -4  -2  11        5.65       17.41      8.06 o
  -3  -2  11        1.47        6.45      6.34 o
  -2  -2  11       29.04       24.57      6.21 o
  -1  -2  11        0.36        0.29      4.91 o
   0  -2  11       16.98       15.37      5.58 o
   1  -2  11        6.53       -2.59      5.90 o
   2  -2  11       88.89       89.44     11.58 o
   3  -2  11      175.64      173.34     20.09 o
   4  -2  11       44.29       30.69     13.83 o
   5  -2  11        1.05       -4.11     19.20 o
   6  -2  11       24.38        2.48     19.08 o
   7  -2  11       13.00        4.74     23.69 o
  -6  -1  11        4.52       12.13      9.71 o
  -5  -1  11        8.80        7.63      7.80 o
  -4  -1  11        6.85       -4.56      6.82 o
  -3  -1  11       53.43       65.94     13.81 o
  -2  -1  11        1.57        5.83      4.59 o
  -1  -1  11       31.64       28.03      4.96 o
   0  -1  11       61.96       65.67      8.36 o
   1  -1  11       63.33       54.23     10.01 o
   2  -1  11       45.26       27.60      6.95 o
   3  -1  11        0.11        3.10      5.54 o
   4  -1  11      104.86      100.73     12.44 o
   5  -1  11       47.89       38.16     13.76 o
   6  -1  11        0.89        8.11     17.97 o
   7  -1  11       29.27       43.63     14.45 o
   8  -1  11       22.37       26.16     21.67 o
  -6   0  11       13.19       30.99      8.96 o
  -5   0  11        0.00        3.84      7.57 o
  -4   0  11      263.09      207.33     18.75 o
  -3   0  11       94.43       98.51     10.34 o
  -2   0  11       17.20       11.59      5.03 o
  -1   0  11       20.69       18.18      4.60 o
   0   0  11      192.01      214.05     11.96 o
   1   0  11      363.68      465.63     21.65 o
   2   0  11       18.62       14.16      5.51 o
   3   0  11       92.07      105.33     12.08 o
   4   0  11       46.19       46.25     11.21 o
   5   0  11       63.88       47.30     20.30 o
   6   0  11        7.09       22.65     11.44 o
   7   0  11       23.76        9.44     14.46 o
   8   0  11       51.52       61.15     36.21 o
  -6   1  11       30.35       12.67     17.27 o
  -5   1  11      236.06      244.40     59.17 o
  -4   1  11      310.58      304.69     19.28 o
  -3   1  11       19.07       25.13      5.27 o
  -2   1  11       19.04       17.08      4.82 o
  -1   1  11        1.90        4.37      4.14 o
   0   1  11       19.91       17.44      4.83 o
   1   1  11       35.20       44.83      5.63 o
   2   1  11      232.36      203.62     13.15 o
   3   1  11        2.92        3.48      6.25 o
   4   1  11        1.42       12.92      5.91 o
   5   1  11       42.69       68.67     12.21 o
   6   1  11      147.57      218.47     26.50 o
   7   1  11        5.15       13.54     15.65 o
   8   1  11       12.92       20.20     18.51 o
   9   1  11        3.08       16.88     14.03 o
  -6   2  11        9.35       29.77     10.90 o
  -5   2  11        6.19       18.32     11.99 o
  -4   2  11      211.51      190.48     18.66 o
  -3   2  11      392.92      424.82     23.78 o
  -2   2  11        3.94        5.62      3.89 o
  -1   2  11        6.78       10.57      4.37 o
   0   2  11        2.19       12.59      4.39 o
   1   2  11        5.08        1.47      4.39 o
   2   2  11        0.37        0.95      3.87 o
   3   2  11       65.02       66.24      7.12 o
   4   2  11        6.15       10.60      6.30 o
   5   2  11        9.10       -5.97      8.21 o
   6   2  11       15.27       30.30     14.12 o
   7   2  11       18.77       14.32      8.04 o
   8   2  11       19.54        2.84     25.50 o
   9   2  11        3.87      -10.90     22.23 o
  -6   3  11        4.09        0.66     11.44 o
  -5   3  11        3.06       13.89     10.81 o
  -4   3  11      105.27      125.29     21.42 o
  -3   3  11       69.53       69.56      6.19 o
  -2   3  11        5.01       -0.65      3.53 o
  -1   3  11      233.86      239.04     10.57 o
   0   3  11       22.17       19.22      4.01 o
   1   3  11      153.01      152.06      8.40 o
   2   3  11       92.99       80.71     12.59 o
   3   3  11       19.31       22.49      5.05 o
   4   3  11       37.35       28.62      8.56 o
   5   3  11       26.09       26.10      6.50 o
   6   3  11       25.03       18.31      4.99 o
   7   3  11        3.28       10.09     10.55 o
   8   3  11       27.53       30.57     12.92 o
   9   3  11       13.39       19.15     18.33 o
  -6   4  11        1.38       -5.83     10.55 o
  -5   4  11        1.80       -8.76      8.76 o
  -4   4  11        4.55       -8.39     13.83 o
  -3   4  11        2.95        3.45      2.30 o
  -2   4  11      102.14      110.40      7.48 o
  -1   4  11       55.84       49.29      4.60 o
   0   4  11      444.53      488.84     21.53 o
   1   4  11        0.72        4.95      3.69 o
   2   4  11      587.94      580.58     23.42 o
   3   4  11      146.22      174.59     10.18 o
   4   4  11       35.20       55.75      7.52 o
   5   4  11       89.32       79.22     10.38 o
   6   4  11       20.69       33.15      9.44 o
   7   4  11       13.07        9.11     10.46 o
   8   4  11        0.23      -10.17     15.26 o
   9   4  11       10.80       14.69     19.20 o
  10   4  11        0.67      -15.78     15.78 o
  -6   5  11        5.49        3.84     11.24 o
  -5   5  11       80.08       79.16     14.92 o
  -4   5  11        7.58       15.22     12.72 o
  -3   5  11       43.74       36.34     14.62 o
  -2   5  11      235.94      243.25     15.52 o
  -1   5  11       78.58       77.67      5.51 o
   0   5  11       11.32        2.94      3.62 o
   1   5  11       99.63       89.33      6.20 o
   2   5  11       27.89       33.32      5.00 o
   3   5  11       12.09       10.15      4.54 o
   4   5  11       18.44       29.11      5.93 o
   5   5  11      356.65      376.98     20.19 o
   6   5  11        7.30        2.44      7.79 o
   7   5  11        0.25       19.77      8.61 o
   8   5  11        0.18      -11.11     11.11 o
   9   5  11       17.83       28.14     13.14 o
  10   5  11       27.05       30.68     29.13 o
  -6   6  11        1.04       -3.61     19.78 o
  -5   6  11       14.94        8.11     11.15 o
  -4   6  11       13.69        4.10      8.15 o
  -3   6  11      104.65      109.68     13.26 o
  -2   6  11        4.56        4.00      2.41 o
  -1   6  11       19.79       24.24      5.60 o
   0   6  11       82.27       68.51      5.52 o
   1   6  11      125.89      149.88      8.33 o
   2   6  11       15.72        9.49      4.69 o
   3   6  11       46.52       38.63      6.41 o
   4   6  11      159.52      164.08      9.41 o
   5   6  11       22.42       17.14      5.46 o
   6   6  11       44.53       57.83      9.95 o
   7   6  11      108.29       84.10     12.52 o
   8   6  11      115.67      106.72     30.33 o
   9   6  11        3.70        9.88     12.66 o
  10   6  11        4.85       -8.37     16.58 o
  -5   7  11        0.41        9.84     10.35 o
  -4   7  11       76.61      115.24     15.45 o
  -3   7  11      115.15       88.03     11.27 o
  -2   7  11        4.62        7.80      1.93 o
  -1   7  11        2.62        6.54      3.33 o
   0   7  11      129.28      129.13      8.22 o
   1   7  11       20.97       13.56      4.99 o
   2   7  11      175.65      187.77      9.95 o
   3   7  11       58.07       49.86      6.32 o
   4   7  11      115.86      114.59      8.59 o
   5   7  11       83.79       58.55      8.75 o
   6   7  11        4.05        8.03      4.19 o
   7   7  11        6.13       -3.48      9.53 o
   8   7  11        0.64       -4.97      8.12 o
   9   7  11       36.08        4.19     20.30 o
  10   7  11       21.01       14.74     15.86 o
  -5   8  11       19.47       15.47     10.09 o
  -4   8  11       19.86       12.90     10.25 o
  -3   8  11        0.01       10.70      9.69 o
  -2   8  11       16.05        9.97      2.38 o
  -1   8  11       26.81       30.05      4.47 o
   0   8  11       13.92       14.79      4.31 o
   1   8  11       38.24       38.11      5.19 o
   2   8  11        7.36        9.71      5.43 o
   3   8  11       57.62       55.07      7.23 o
   4   8  11        1.20        3.19      5.59 o
   5   8  11       29.40       27.41      9.39 o
   6   8  11       14.66        9.45      6.82 o
   7   8  11        0.02        3.64      5.42 o
   8   8  11        0.07       -6.03      7.70 o
   9   8  11       76.93       71.49     15.41 o
  10   8  11       13.66       40.17     14.20 o
  -5   9  11        1.99       26.11     31.51 o
  -4   9  11       12.82       10.47     12.09 o
  -3   9  11       14.76       15.53      8.60 o
  -2   9  11       90.55       85.70      7.16 o
  -1   9  11       38.80       43.66      5.81 o
   0   9  11       14.53        0.64      4.56 o
   1   9  11      112.14      105.99      8.83 o
   2   9  11        4.44        5.84      7.19 o
   3   9  11      332.14      356.10     19.42 o
   4   9  11      146.15      126.99     18.28 o
   5   9  11       14.96       14.67      8.30 o
   6   9  11       40.79       17.22     10.89 o
   7   9  11       12.28        5.74     13.71 o
   8   9  11        0.67        5.13      9.57 o
   9   9  11       77.00       75.36     30.53 o
  10   9  11       11.90       25.88     17.53 o
  -4  10  11       81.69       62.44     21.53 o
  -3  10  11       44.41       49.89     13.13 o
  -2  10  11        4.51        1.21      5.89 o
  -1  10  11       16.01       20.94      4.95 o
   0  10  11       71.22       73.47      7.66 o
   1  10  11       18.16       14.76      6.15 o
   2  10  11       14.45        9.14      4.72 o
   3  10  11        4.91       -0.22      5.44 o
   4  10  11       22.00       20.09      6.66 o
   5  10  11        8.35       10.39      8.97 o
   6  10  11      121.78      125.12     14.01 o
   7  10  11       16.55       23.91     10.13 o
   8  10  11        1.94       -1.42      9.86 o
   9  10  11       41.09       17.56     20.18 o
  10  10  11        6.86        7.36     20.01 o
  -3  11  11      129.14      127.38     38.73 o
  -2  11  11       95.56       74.46     13.40 o
  -1  11  11        9.88       -3.55      4.81 o
   0  11  11      684.62      843.51     41.92 o
   1  11  11        3.10       12.50      5.48 o
   2  11  11       71.17       52.64      8.82 o
   3  11  11       65.71       56.35      8.67 o
   4  11  11       73.59       82.86     12.07 o
   5  11  11        0.11       -4.25      7.79 o
   6  11  11      182.20      169.93     12.83 o
   7  11  11        1.69       18.19      9.68 o
   8  11  11       12.16       20.96     11.64 o
   9  11  11      137.58      186.43     27.04 o
  -2  12  11       22.54       30.03     12.61 o
  -1  12  11        6.36       -8.24      9.40 o
   0  12  11       39.82       24.75     12.31 o
   1  12  11       13.35       26.42      6.44 o
   2  12  11       17.96       15.47      8.24 o
   3  12  11        1.57        3.96      7.22 o
   4  12  11       27.49       60.75     13.05 o
   5  12  11        8.63        1.50      5.64 o
   6  12  11        2.57       10.63      8.30 o
   7  12  11       31.94       -2.21     12.88 o
   8  12  11       11.52        4.71     12.51 o
   9  12  11        0.00        4.39     13.78 o
  -1  13  11        1.05       -8.33     13.22 o
   0  13  11        0.72        2.14     16.04 o
   1  13  11        2.36       23.89     16.31 o
   2  13  11       11.53       15.75     10.62 o
   3  13  11       79.79       76.05     15.14 o
   4  13  11        0.00       -8.79      8.79 o
   5  13  11       11.82       -4.19     12.24 o
   6  13  11       16.60       17.06     19.86 o
   7  13  11        1.49        8.81      9.34 o
   8  13  11       12.46        9.75     12.47 o
   0  14  11       50.48       27.97     20.27 o
   1  14  11        2.27        2.32     16.78 o
   2  14  11       41.94       58.42     27.98 o
   3  14  11        0.63      -11.93     11.93 o
   4  14  11        6.43       15.85     10.07 o
   5  14  11        0.56        0.35     13.66 o
   6  14  11        1.49        2.42     12.98 o
   7  14  11        0.00      -15.74     22.72 o
   8  14  11       35.23       37.55     20.87 o
   2  15  11       15.90       45.07     22.06 o
   3  15  11       11.17        1.88     17.35 o
   4  15  11       26.93       24.76     13.58 o
   5  15  11        7.98      -10.28     15.62 o
   6  15  11        7.26       -7.10     13.57 o
  -2  -5  12       19.28       27.67     16.53 o
  -1  -5  12        2.16      -17.14     19.94 o
   0  -5  12       66.23       85.89     17.20 o
   1  -5  12       36.05       16.70     22.37 o
   2  -5  12      178.56      156.18     28.55 o
  -4  -4  12       13.38       -0.59     25.44 o
  -3  -4  12       12.92       34.05     17.80 o
  -2  -4  12        1.63        3.57     11.69 o
  -1  -4  12       44.80       29.43     15.60 o
   0  -4  12       13.74       12.84     17.38 o
   1  -4  12      130.27      117.52     25.60 o
   2  -4  12        1.05        6.44     13.55 o
   3  -4  12       32.51       34.94     15.67 o
   4  -4  12        0.47       -7.10     14.54 o
  -4  -3  12        7.20        9.32     10.25 o
  -3  -3  12       21.18       10.85     11.69 o
  -2  -3  12        0.17        5.37     10.16 o
  -1  -3  12        4.72       12.87      7.85 o
   0  -3  12       27.09       11.79     11.51 o
   1  -3  12        1.40       -6.62      6.62 o
   2  -3  12        3.84       42.48     18.17 o
   3  -3  12       17.15       32.57     14.22 o
   4  -3  12        8.17        6.24     34.59 o
   5  -3  12       42.94       63.54     18.41 o
  -5  -2  12        5.30       30.01     15.53 o
  -4  -2  12        9.26       31.56     14.44 o
  -3  -2  12       26.04       25.98     13.23 o
  -2  -2  12       18.81       12.35      9.28 o
  -1  -2  12       26.79       11.59      9.89 o
   0  -2  12        8.65       -2.57      7.08 o
   1  -2  12        1.77        4.13      7.22 o
   2  -2  12        4.10       12.29      8.97 o
   3  -2  12       36.14       10.15     27.25 o
   4  -2  12       20.63        9.43     21.11 o
   5  -2  12       14.48       23.05     13.90 o
   6  -2  12        0.90       17.92     20.10 o
  -5  -1  12        0.03        8.22     15.12 o
  -4  -1  12        3.86       21.33     10.27 o
  -3  -1  12        1.13        8.42      9.50 o
  -2  -1  12       37.59       36.27      7.53 o
  -1  -1  12      114.48       85.63      8.77 o
   0  -1  12       23.24       25.62      6.29 o
   1  -1  12        4.94       -4.73      6.51 o
   2  -1  12       59.31       55.16     26.04 o
   3  -1  12       14.32        0.16      6.44 o
   4  -1  12       12.49      -10.96     16.15 o
   5  -1  12        7.61        9.26     13.66 o
   6  -1  12       57.95       61.43     21.85 o
   7  -1  12       17.62       25.12     23.37 o
  -5   0  12       60.33       52.37     17.15 o
  -4   0  12       79.14       21.84     14.01 o
  -3   0  12        0.07       -7.64      7.64 o
  -2   0  12       11.98        3.79      6.05 o
  -1   0  12       11.87       11.27      6.99 o
   0   0  12       33.08       25.53      7.25 o
   1   0  12       23.12       31.09      5.91 o
   2   0  12       63.91       71.36     13.50 o
   3   0  12      128.79       99.25     15.10 o
   4   0  12      274.98      294.42     48.52 o
   5   0  12      290.88      380.17     81.80 o
   6   0  12       29.07       10.87     18.18 o
   7   0  12        1.52       -1.88     12.50 o
  -6   1  12       17.56       18.07     17.60 o
  -5   1  12        0.11       -3.78     10.20 o
  -4   1  12       12.45        3.10      6.40 o
  -3   1  12       79.35       75.52      7.50 o
  -2   1  12       55.43       46.12      7.93 o
  -1   1  12        8.09       11.62      5.60 o
   0   1  12       46.81       44.19      6.24 o
   1   1  12       82.27       88.93      8.92 o
   2   1  12       32.75       32.72      9.68 o
   3   1  12       54.65       47.08     13.62 o
   4   1  12      360.06      395.89     29.85 o
   5   1  12       96.30      148.58     27.18 o
   6   1  12       13.65       10.98     11.93 o
   7   1  12        1.62        8.43     11.95 o
   8   1  12        3.67        5.45     14.29 o
  -6   2  12        1.51       52.48     24.72 o
  -5   2  12       65.57       57.39     17.73 o
  -4   2  12      213.84      243.84     54.81 o
  -3   2  12      118.77      112.03     12.34 o
  -2   2  12        3.20       -3.45      4.70 o
  -1   2  12        4.85        2.52      4.59 o
   0   2  12       51.76       49.88      6.93 o
   1   2  12        2.00        4.48      5.64 o
   2   2  12       12.49       -2.66      6.81 o
   3   2  12       70.04       63.69     14.66 o
   4   2  12       43.31       42.36     10.39 o
   5   2  12       43.06       53.58     16.86 o
   6   2  12        0.28       -8.93     29.56 o
   7   2  12        0.33       -1.45     16.51 o
   8   2  12        1.02       -3.41     16.77 o
  -6   3  12        0.00      -16.19     16.19 o
  -5   3  12        3.92        4.91     14.90 o
  -4   3  12        2.60        4.28      2.68 o
  -3   3  12       30.03       15.08      6.62 o
  -2   3  12       17.82       11.94      6.19 o
  -1   3  12        0.35       -4.15      4.15 o
   0   3  12        2.98        2.59      3.94 o
   1   3  12        4.88        2.83      4.73 o
   2   3  12        2.91        7.55      5.11 o
   3   3  12      145.66      147.21     11.10 o
   4   3  12        3.47       10.30      5.37 o
   5   3  12        7.50        3.92      4.89 o
   6   3  12        0.46        3.89      2.59 o
   7   3  12       49.97       59.74     17.70 o
   8   3  12       12.54       47.43     42.36 o
   9   3  12       19.37        4.52     15.25 o
  -5   4  12        1.61       -9.30      9.58 o
  -4   4  12       40.64       44.31     17.87 o
  -3   4  12        1.69        3.70      5.03 o
  -2   4  12        5.52        7.55      3.71 o
  -1   4  12        2.81       14.71      4.76 o
   0   4  12       14.27       17.00      5.15 o
   1   4  12       85.56       70.83      7.03 o
   2   4  12       31.18       21.25      5.14 o
   3   4  12        9.96        7.54      5.20 o
   4   4  12        2.17       -2.25      6.73 o
   5   4  12       72.41       63.69     12.49 o
   6   4  12        0.10       -2.05      8.55 o
   7   4  12        0.15       -3.65      9.18 o
   8   4  12       10.75        6.65     17.59 o
   9   4  12       17.73       23.80     21.04 o
  -5   5  12        0.07      -10.77     14.17 o
  -4   5  12       16.91       25.64     10.75 o
  -3   5  12       12.74        3.47     12.66 o
  -2   5  12       23.32       22.80      4.97 o
  -1   5  12      329.93      346.69     18.39 o
   0   5  12       13.22       15.36      4.48 o
   1   5  12        4.89       10.15      4.40 o
   2   5  12        5.74       10.91      5.03 o
   3   5  12       55.44       67.45      9.96 o
   4   5  12      107.50      111.84     14.90 o
   5   5  12      210.90      223.99     18.09 o
   6   5  12       94.89       75.76     14.09 o
   7   5  12        2.03       18.84     13.51 o
   8   5  12       99.26      115.56     21.78 o
   9   5  12        1.25       -2.42     18.82 o
  -5   6  12        5.17        9.70     10.43 o
  -4   6  12       36.47       23.38     12.05 o
  -3   6  12        6.74        9.85     17.75 o
  -2   6  12        0.00        0.65      5.09 o
  -1   6  12        5.50        4.30      3.70 o
   0   6  12       56.89       58.20      5.96 o
   1   6  12        0.30        3.52      4.19 o
   2   6  12      169.66      154.74      9.44 o
   3   6  12       51.81       50.57      8.49 o
   4   6  12       32.28       18.75      5.56 o
   5   6  12      140.44      141.78     13.54 o
   6   6  12      899.14     1019.29     52.64 o
   7   6  12       28.20       45.50     15.58 o
   8   6  12       29.40       32.75     13.54 o
   9   6  12       22.34       -8.82     47.63 o
  -5   7  12        0.02       -0.38     13.75 o
  -4   7  12        5.23        3.70     11.41 o
  -3   7  12        0.13       -8.21      8.21 o
  -2   7  12       12.46       10.01      4.78 o
  -1   7  12       33.14       26.10      4.50 o
   0   7  12      248.22      284.14     20.75 o
   1   7  12        3.27        4.98      5.05 o
   2   7  12        1.13       -1.18      5.13 o
   3   7  12        6.88       18.76      5.23 o
   4   7  12        8.01        4.77      6.14 o
   5   7  12       10.22       11.02      6.08 o
   6   7  12      106.04      120.12     10.65 o
   7   7  12      112.84       41.53     26.62 o
   8   7  12        2.81        7.12     11.43 o
   9   7  12        1.85      -16.20     16.20 o
  -4   8  12        2.41       10.18     12.57 o
  -3   8  12        0.05        9.73     11.87 o
  -2   8  12       27.38       25.72      3.87 o
  -1   8  12      180.92      186.78     11.17 o
   0   8  12        5.88        6.31      4.96 o
   1   8  12        0.21       -2.05      4.57 o
   2   8  12      176.20      174.81     12.50 o
   3   8  12       35.29       43.11      5.99 o
   4   8  12      123.44      140.76     11.48 o
   5   8  12      183.93      196.13     14.02 o
   6   8  12       15.23        4.11      6.68 o
   7   8  12       13.81        7.66      9.49 o
   8   8  12      117.93      107.29     18.13 o
   9   8  12       24.17       75.09     21.34 o
  -4   9  12        0.16       15.81     12.45 o
  -3   9  12       15.55       27.97     25.41 o
  -2   9  12        0.43       16.71      9.57 o
  -1   9  12       20.19        9.07      5.72 o
   0   9  12       14.09       13.91      7.03 o
   1   9  12        2.23       -1.10      4.65 o
   2   9  12      204.86      205.57     15.03 o
   3   9  12        0.02       -4.76      6.42 o
   4   9  12       32.46       19.07     11.54 o
   5   9  12      204.24      263.57     27.19 o
   6   9  12       57.86       27.80     16.36 o
   7   9  12       23.57       54.32     13.71 o
   8   9  12       21.30       18.35     23.31 o
   9   9  12       35.20        7.67     16.62 o
  -3  10  12       20.81       25.33     10.60 o
  -2  10  12       19.23       21.66     11.06 o
  -1  10  12       53.87       25.17      6.47 o
   0  10  12       33.13       36.02      6.31 o
   1  10  12        0.32       -5.13      5.13 o
   2  10  12       19.51        9.61      7.42 o
   3  10  12       38.96       42.30      9.95 o
   4  10  12       82.54       70.38     11.54 o
   5  10  12       17.54        8.56      9.16 o
   6  10  12       27.67       25.18      9.85 o
   7  10  12       65.10       44.05      9.55 o
   8  10  12       92.00       72.25     21.16 o
   9  10  12       30.70       -1.64     25.87 o
  -3  11  12       25.17       30.65     30.82 o
  -2  11  12        2.07       -2.92     16.05 o
  -1  11  12      117.16      133.15     24.40 o
   0  11  12      226.04      203.30     17.71 o
   1  11  12       47.98       39.88      8.83 o
   2  11  12       19.42       31.14      7.40 o
   3  11  12       31.52       24.14      9.72 o
   4  11  12       11.81        2.09      8.25 o
   5  11  12      161.41      177.07     14.88 o
   6  11  12        0.07        4.10      9.77 o
   7  11  12        0.46        0.25      7.77 o
   8  11  12        0.25       17.88     12.82 o
   9  11  12      115.78      163.38     35.51 o
  -2  12  12       52.39       27.09     22.00 o
  -1  12  12      129.83      151.86     22.43 o
   0  12  12       10.86       15.46     13.39 o
   1  12  12       89.74      158.44     35.56 o
   2  12  12        0.92       -0.63      9.49 o
   3  12  12       19.93       19.39      9.83 o
   4  12  12       11.30        3.34      9.52 o
   5  12  12       16.88       19.20     11.13 o
   6  12  12        1.69        8.57     15.64 o
   7  12  12        0.20       -3.11     10.00 o
   8  12  12        0.20        1.50     12.18 o
  -1  13  12        5.11       17.04     15.85 o
   0  13  12        1.68        1.30     13.55 o
   1  13  12      115.36      114.15     20.92 o
   2  13  12      287.84      329.29     34.63 o
   3  13  12        1.38       -8.34     10.74 o
   4  13  12        0.29       -0.19     11.38 o
   5  13  12       50.31       51.97     16.75 o
   6  13  12       19.74       13.32     13.87 o
   7  13  12       21.52       14.35     17.17 o
   8  13  12        9.25       19.08     16.01 o
   1  14  12        7.83       20.49     18.62 o
   2  14  12        0.85        5.23     23.91 o
   3  14  12       61.62       54.07     35.91 o
   4  14  12        0.10       15.24     18.02 o
   5  14  12        0.31       36.12     14.50 o
   6  14  12        4.81       31.79     17.31 o
   7  14  12        0.53      -10.79     10.79 o
  -1  -4  13       17.18       -3.26     17.22 o
   0  -4  13       66.20       46.10     26.15 o
   1  -4  13      120.71      160.37     29.94 o
  -2  -3  13        0.41        0.75     15.60 o
  -1  -3  13        1.81       -8.39     12.04 o
   0  -3  13        0.38        7.50     32.74 o
   1  -3  13        0.27       12.13     14.58 o
   2  -3  13        6.40        9.49     28.67 o
   3  -3  13        0.01      -13.99     30.88 o
  -3  -2  13       10.08       11.83     11.97 o
  -2  -2  13        4.44        5.63     14.64 o
  -1  -2  13       14.40       25.61     11.12 o
   0  -2  13        0.20        5.24      8.31 o
   1  -2  13        3.67        4.37      9.93 o
   2  -2  13        0.71        9.47     12.64 o
   3  -2  13       23.67       30.78     29.95 o
   4  -2  13        6.05       -6.99     14.45 o
   5  -2  13        8.01       -7.99     21.85 o
  -4  -1  13        2.20      -10.93     14.31 o
  -3  -1  13       32.92       30.21     12.69 o
  -2  -1  13       28.26       14.71     14.29 o
  -1  -1  13       16.46       16.18      6.93 o
   0  -1  13        5.62        1.64      5.87 o
   1  -1  13       33.41       26.79      8.62 o
   2  -1  13        5.81        9.30     10.71 o
   3  -1  13        0.07       -8.72     11.28 o
   4  -1  13        4.81        5.43     12.86 o
   5  -1  13        0.19       21.69     14.08 o
   6  -1  13        2.61       -3.23     21.80 o
  -4   0  13        0.02        1.76     11.44 o
  -3   0  13       14.90       21.78     12.84 o
  -2   0  13        0.14        6.50     30.24 o
  -1   0  13        0.84       10.92      7.22 o
   0   0  13       26.94       23.02     10.86 o
   1   0  13        0.53        6.05      6.96 o
   2   0  13       23.33       23.31      7.83 o
   3   0  13      135.95      133.83     17.11 o
   4   0  13        0.77       27.92     12.93 o
   5   0  13      136.66       89.53     24.19 o
   6   0  13       15.22      -21.22     21.22 o
  -5   1  13       18.96        9.14     15.36 o
  -4   1  13      230.55      215.33     37.50 o
  -3   1  13      117.58      111.60     18.57 o
  -2   1  13       32.12       27.34     10.33 o
  -1   1  13       36.53       32.42      6.47 o
   0   1  13       33.18       58.13      9.63 o
   1   1  13       25.86       11.79      8.12 o
   2   1  13        8.60       -4.61     14.73 o
   3   1  13      115.19      102.17     12.58 o
   4   1  13       10.62       -6.08     17.14 o
   5   1  13        8.42       16.01     13.23 o
   6   1  13        2.46      -18.31     18.31 o
   7   1  13        0.01      -10.16     19.28 o
  -5   2  13        7.81        8.86     25.28 o
  -4   2  13      435.75      432.94     51.01 o
  -3   2  13       80.94       48.91     12.61 o
  -2   2  13        1.15       -7.67      7.67 o
  -1   2  13        0.00       -3.99      5.65 o
   0   2  13        0.26       -6.06      6.06 o
   1   2  13       63.98       59.91      8.77 o
   2   2  13       48.56       44.79      7.86 o
   3   2  13        6.89        7.50      6.48 o
   4   2  13       59.55       57.16      8.51 o
   5   2  13        0.00       21.69     21.73 o
   6   2  13      162.60      172.21     28.03 o
   7   2  13        4.59       -5.87     11.23 o
   8   2  13       43.27       50.32     33.09 o
  -5   3  13       46.99       21.44     24.27 o
  -4   3  13        5.93        9.29      5.52 o
  -3   3  13       70.34       97.61     15.34 o
  -2   3  13        9.06        9.31      7.04 o
  -1   3  13       30.90       25.53      8.35 o
   0   3  13      109.87      114.01     10.21 o
   1   3  13       88.00       68.43      8.53 o
   2   3  13       28.29       30.96      7.78 o
   3   3  13        5.63       16.72     10.96 o
   4   3  13        0.72        0.29      8.65 o
   5   3  13       66.52       52.63      8.56 o
   6   3  13        2.49       -1.83     11.28 o
   7   3  13       57.71      110.67     44.48 o
   8   3  13       15.35        6.36     14.85 o
  -5   4  13        3.07        4.00     29.65 o
  -4   4  13       16.98       16.70     24.85 o
  -3   4  13       40.06       34.34     10.64 o
  -2   4  13       46.73       42.39      7.20 o
  -1   4  13       40.56       44.31      6.31 o
   0   4  13       14.67       15.75      5.58 o
   1   4  13      138.34      119.06     11.11 o
   2   4  13       71.06       52.59      7.57 o
   3   4  13       43.35       44.19      8.01 o
   4   4  13       43.28       40.29     10.70 o
   5   4  13       30.45       53.36     14.45 o
   6   4  13        3.63        0.15     26.89 o
   7   4  13       23.58       13.48     17.84 o
   8   4  13       33.90        8.45     25.33 o
  -4   5  13        1.47        7.23     46.35 o
  -3   5  13        0.05        1.14      7.22 o
  -2   5  13        1.70        4.52      4.24 o
  -1   5  13       57.19       55.16      7.95 o
   0   5  13        0.29       -2.72      9.15 o
   1   5  13        6.45       14.20      8.14 o
   2   5  13       42.69       27.48     10.31 o
   3   5  13        5.88        1.85      6.94 o
   4   5  13      271.96      287.43     26.44 o
   5   5  13       59.59       37.29     13.64 o
   6   5  13        6.65       15.43     14.24 o
   7   5  13        1.53      -15.28     15.28 o
   8   5  13        0.32       -0.31     13.14 o
   9   5  13       16.19       20.05     37.45 o
  -4   6  13       57.34       78.09     14.80 o
  -3   6  13        4.95      -12.64     16.48 o
  -2   6  13        0.52        6.39      5.44 o
  -1   6  13       61.55       60.94      7.72 o
   0   6  13        6.25        4.39      5.41 o
   1   6  13       16.72       20.19      6.06 o
   2   6  13        4.07        1.82      6.34 o
   3   6  13      178.39      211.35     14.92 o
   4   6  13      160.87      175.05     17.38 o
   5   6  13       37.42       63.94     16.85 o
   6   6  13       40.08       23.32     13.59 o
   7   6  13      103.24      126.85     22.48 o
   8   6  13       22.67       26.92     19.69 o
   9   6  13        0.68       12.55     19.42 o
  -4   7  13        1.60      -11.73     11.73 o
  -3   7  13        1.90       13.21     18.75 o
  -2   7  13       96.76      107.70     10.12 o
  -1   7  13       75.41       82.07      8.81 o
   0   7  13       13.96       21.70      5.37 o
   1   7  13       53.39       50.54      7.00 o
   2   7  13        4.77        8.20      5.53 o
   3   7  13        0.18        6.23      6.67 o
   4   7  13       83.60      106.96     14.11 o
   5   7  13      117.63      113.04     12.09 o
   6   7  13       88.60      117.52     18.96 o
   7   7  13        2.77        2.85     19.81 o
   8   7  13        2.63       12.99     17.10 o
   9   7  13       11.46        5.54     21.09 o
  -4   8  13        9.16       12.90     23.32 o
  -3   8  13       11.55        0.23     11.12 o
  -2   8  13      119.52      133.88     28.31 o
  -1   8  13       13.50       13.88      7.16 o
   0   8  13        6.05        5.62      4.95 o
   1   8  13        2.71        8.45      5.64 o
   2   8  13        4.17       -4.63      6.01 o
   3   8  13        2.54       13.19      9.79 o
   4   8  13        0.75        8.33      7.59 o
   5   8  13        1.41       11.74      8.33 o
   6   8  13      126.56      136.10     12.68 o
   7   8  13       12.39       -2.57     17.68 o
   8   8  13        4.85       18.58     16.70 o
   9   8  13       21.82       46.92     22.90 o
  -3   9  13        3.63       -0.17     11.43 o
  -2   9  13       16.61        5.01     18.55 o
  -1   9  13       17.99        2.20      5.89 o
   0   9  13        7.53        7.50      5.48 o
   1   9  13       12.58       12.67      6.10 o
   2   9  13        2.82        0.45      6.87 o
   3   9  13      178.93      188.73     15.59 o
   4   9  13       81.24       99.06     10.30 o
   5   9  13       10.45       21.20      8.50 o
   6   9  13       56.89       46.92     11.91 o
   7   9  13        0.58       21.42     14.72 o
   8   9  13        1.26        5.75     15.20 o
   9   9  13       31.94       30.62     47.10 o
  -2  10  13       32.72       51.40     12.82 o
  -1  10  13       21.97       28.87      9.64 o
   0  10  13      134.33      106.91     12.77 o
   1  10  13        7.87        3.73     10.35 o
   2  10  13        0.01        3.07      7.84 o
   3  10  13      236.75      219.16     19.45 o
   4  10  13      586.14      610.01     43.50 o
   5  10  13       66.57       86.13     17.71 o
   6  10  13       20.64       22.48     12.50 o
   7  10  13       14.18       19.02      9.06 o
   8  10  13       68.47       57.39     22.73 o
  -2  11  13       62.28       61.83     24.49 o
  -1  11  13       47.07       41.53     11.47 o
   0  11  13       75.33       75.00     14.89 o
   1  11  13       23.10       -1.10     12.73 o
   2  11  13        0.90       -8.59      8.59 o
   3  11  13      157.75      180.79     15.13 o
   4  11  13       42.55       46.30     12.28 o
   5  11  13       57.30       50.48     13.36 o
   6  11  13        3.85       -5.97     10.39 o
   7  11  13        9.38       18.14     13.34 o
   8  11  13        9.92        8.41     11.84 o
  -1  12  13       58.35       48.57     13.47 o
   0  12  13        5.19       37.47     22.61 o
   1  12  13       97.01      103.03     18.51 o
   2  12  13       28.32       10.96     21.28 o
   3  12  13       46.12       23.73     15.32 o
   4  12  13        9.77      -11.14     12.39 o
   5  12  13       65.01       58.35     13.42 o
   6  12  13       60.80       67.36     16.28 o
   7  12  13       50.33       38.45     17.87 o
   8  12  13        4.48       30.11     18.12 o
   0  13  13       39.39       45.99     22.12 o
   1  13  13       66.73       96.50     20.12 o
   2  13  13       37.82       45.91     19.89 o
   3  13  13        1.34       -7.13     15.71 o
   4  13  13       11.19        5.04     12.66 o
   5  13  13        4.88        6.78     14.09 o
   6  13  13        4.60        2.60     14.92 o
   7  13  13       11.27        6.58     14.17 o
   2  14  13       11.84       -1.43     18.11 o
   3  14  13        0.03       17.28     18.30 o
   4  14  13        0.26       38.59     17.60 o
   5  14  13       17.17       11.02     14.92 o
   6  14  13        7.03      -17.53     17.53 o
  -1  -2  14        0.00        7.50     12.75 o
   0  -2  14        5.91       14.61     13.32 o
   1  -2  14        7.34      -18.27     21.85 o
   2  -2  14        0.03        0.51     20.31 o
  -2  -1  14       10.41        8.06     12.46 o
  -1  -1  14       18.10       12.71     13.47 o
   0  -1  14        0.34       -8.58     11.45 o
   1  -1  14        0.39      -11.95     11.95 o
   2  -1  14        0.03       10.07     12.75 o
   3  -1  14       28.73       51.64     21.63 o
   4  -1  14       42.28       49.58     32.11 o
  -3   0  14        0.00       -1.73     11.81 o
  -2   0  14        9.81      -17.16     20.78 o
  -1   0  14       42.95       35.75     13.51 o
   0   0  14        5.91       13.16     13.06 o
   1   0  14        1.09       -7.17      7.17 o
   2   0  14       13.28       10.39      8.82 o
   3   0  14       72.38       60.08     16.81 o
   4   0  14        9.97       19.50     25.64 o
   5   0  14        6.42       -2.81     21.37 o
  -3   1  14        0.98        4.36     17.22 o
  -2   1  14       15.05       23.38     14.26 o
  -1   1  14        0.56        5.03     10.19 o
   0   1  14       91.02       65.86     12.82 o
   1   1  14       28.31       38.07      9.22 o
   2   1  14       65.66       78.64     12.96 o
   3   1  14        4.50        8.88      9.05 o
   4   1  14       44.02       49.46     11.46 o
   5   1  14       19.37       11.99     23.80 o
   6   1  14       40.12       40.08     17.89 o
  -3   2  14        3.07       -7.96      8.80 o
  -2   2  14       17.25        3.78      9.62 o
  -1   2  14        3.24        4.53     17.00 o
   0   2  14        0.06        2.07     11.32 o
   1   2  14        8.58       15.44      7.52 o
   2   2  14        9.49        9.80      8.87 o
   3   2  14        3.23       -5.70      7.42 o
   4   2  14       16.60        7.75     13.26 o
   5   2  14        4.08       10.59     17.47 o
   6   2  14        7.56       -0.51     15.19 o
   7   2  14        0.56       41.67     40.02 o
  -3   3  14       23.65       22.46     10.84 o
  -2   3  14       13.88       12.19     14.16 o
  -1   3  14        0.49        0.00      8.38 o
   0   3  14       49.64       44.64      9.19 o
   1   3  14       14.07       14.86      7.61 o
   2   3  14       36.76       56.83      9.73 o
   3   3  14        0.01       31.08     12.39 o
   4   3  14       17.27       19.65     15.26 o
   5   3  14       15.86       25.47     17.50 o
   6   3  14        7.87       -5.61     17.21 o
   7   3  14        8.62       -4.31     22.12 o
  -3   4  14        2.34       -2.87      9.21 o
  -2   4  14        9.13       16.73     16.60 o
  -1   4  14       27.67       29.97      9.68 o
   0   4  14       28.81       19.93      9.63 o
   1   4  14      164.68      183.80     17.64 o
   2   4  14        8.41       39.87     10.81 o
   3   4  14        3.96       -2.06      5.72 o
   4   4  14        2.51       -7.97      7.97 o
   5   4  14       10.34       23.26     15.44 o
   6   4  14       55.06      122.55     36.59 o
   7   4  14       11.49       23.00     19.56 o
  -3   5  14       24.03       20.88     29.12 o
  -2   5  14        4.47       12.62     10.21 o
  -1   5  14       10.93        6.59      6.82 o
   0   5  14        1.23       10.02      7.14 o
   1   5  14      116.83      127.19     12.76 o
   2   5  14       23.85       17.75      9.10 o
   3   5  14        0.06       10.80      8.91 o
   4   5  14      253.87      294.73     29.38 o
   5   5  14       53.06       26.19     10.90 o
   6   5  14       17.45       24.01     17.16 o
   7   5  14       25.68       57.12     34.90 o
   8   5  14        7.60       21.04     21.97 o
  -3   6  14       13.79       19.19     26.93 o
  -2   6  14        1.05        9.24      6.63 o
  -1   6  14        6.28        9.78      6.88 o
   0   6  14      212.57      236.77     27.88 o
   1   6  14        6.03       18.99      7.41 o
   2   6  14        8.17        3.23     10.11 o
   3   6  14       34.04       43.80     12.73 o
   4   6  14      148.36      185.68     23.85 o
   5   6  14       48.65       47.18     12.00 o
   6   6  14        8.21        6.74     20.73 o
   7   6  14       13.42        9.90     20.05 o
   8   6  14       14.71        7.46     19.41 o
  -3   7  14        0.11       14.53     16.10 o
  -2   7  14        0.16       -9.28     14.86 o
  -1   7  14       11.17        4.60      6.91 o
   0   7  14       11.47       19.57     11.22 o
   1   7  14        5.66       22.00      7.06 o
   2   7  14       12.65       20.47      9.40 o
   3   7  14        5.39       11.39      8.04 o
   4   7  14       35.58       20.36      8.87 o
   5   7  14        3.91       16.21     11.65 o
   6   7  14        5.64        6.63     22.88 o
   7   7  14        2.33        4.20     20.51 o
   8   7  14       35.98       29.26     21.12 o
  -3   8  14        3.01        1.35      9.67 o
  -2   8  14        0.89        0.56     15.24 o
  -1   8  14       24.88       60.24     19.48 o
   0   8  14       12.50        3.43      7.13 o
   1   8  14        4.54       12.67      7.27 o
   2   8  14       34.44       18.27      7.77 o
   3   8  14        0.83       -0.72      7.08 o
   4   8  14        8.02        6.04      7.92 o
   5   8  14        2.86       11.67      7.58 o
   6   8  14       14.65       19.61     16.15 o
   7   8  14       16.91       12.28     24.04 o
   8   8  14       12.51       18.65     18.19 o
  -2   9  14        1.37        2.90     20.95 o
  -1   9  14        2.19        2.24     12.48 o
   0   9  14       18.51       18.44      8.69 o
   1   9  14        1.12       -3.59      8.87 o
   2   9  14       45.04       48.62      9.68 o
   3   9  14        2.13       18.87      9.32 o
   4   9  14        0.17       -6.73      8.22 o
   5   9  14        7.31       10.29      8.81 o
   6   9  14       15.56       32.56     13.51 o
   7   9  14        4.66       16.08     18.06 o
   8   9  14       10.84       16.36     29.56 o
  -1  10  14        9.68       11.97      6.59 o
   0  10  14        9.69       21.29     10.88 o
   1  10  14       26.89       37.91     12.42 o
   2  10  14        0.04       -4.49     10.93 o
   3  10  14       15.56       19.02     10.72 o
   4  10  14        4.90       -3.38      9.14 o
   5  10  14        4.19        1.03      7.82 o
   6  10  14       25.69       31.84      9.98 o
   7  10  14        4.24       -4.97     11.01 o
   8  10  14       92.59       72.74     42.01 o
  -1  11  14      195.60      228.64     41.01 o
   0  11  14       20.89        7.40     11.54 o
   1  11  14       25.57       14.51     13.82 o
   2  11  14        5.24        1.72     12.35 o
   3  11  14       55.58       67.18     30.72 o
   4  11  14        0.43       20.08     12.80 o
   5  11  14       49.51       20.60     15.68 o
   6  11  14       14.23       30.96     16.03 o
   7  11  14       32.57       25.41     18.27 o
   0  12  14       23.58       19.70     37.96 o
   1  12  14        2.61      -16.17     16.17 o
   2  12  14       14.50        8.02     19.21 o
   3  12  14        0.66        1.26     15.53 o
   4  12  14       37.04       50.54     14.53 o
   5  12  14       46.02       71.92     17.52 o
   6  12  14        5.35       34.95     16.20 o
   7  12  14        0.15      -16.72     18.29 o
   2  13  14       43.26       44.02     17.48 o
   3  13  14        1.03      -26.77     31.49 o
   4  13  14        0.02      -12.34     19.72 o
   5  13  14        3.38       -2.05     15.62 o
   6  13  14        1.52        5.51     17.28 o
   0   0  15        0.06       23.97     20.50 o
   1   0  15        1.19        2.60     12.85 o
   2   0  15       65.42       36.11     15.88 o
   3   0  15       24.51        3.91     23.03 o
  -1   1  15        1.27       11.10     12.33 o
   0   1  15       53.57       28.06     15.03 o
   1   1  15        0.23       -5.12     10.15 o
   2   1  15       10.03       13.24     11.96 o
   3   1  15      300.25      248.55     28.19 o
   4   1  15      260.78      297.64     37.51 o
  -2   2  15        7.36       16.74     16.58 o
  -1   2  15       25.41       20.05     12.29 o
   0   2  15        0.03        0.55     11.21 o
   1   2  15        0.30       -0.08      8.07 o
   2   2  15        2.13       -9.42      9.42 o
   3   2  15        0.74       -7.97      7.97 o
   4   2  15       11.54       15.52     13.83 o
   5   2  15        5.73        7.51     15.48 o
  -2   3  15        1.07        4.81     10.84 o
  -1   3  15        5.21       -2.09     10.76 o
   0   3  15       11.25       10.47     12.37 o
   1   3  15        0.29       -5.42      9.77 o
   2   3  15       46.95       45.66      9.20 o
   3   3  15        0.01       -8.49     15.24 o
   4   3  15        0.10        4.49     11.38 o
   5   3  15        5.42       14.76     14.95 o
   6   3  15       18.85        5.77     35.48 o
  -2   4  15        0.22        6.20     11.37 o
  -1   4  15        2.01       -6.76      9.48 o
   0   4  15       64.33       73.01     14.94 o
   1   4  15        0.71       -0.23     10.46 o
   2   4  15        0.66       -4.65      7.29 o
   3   4  15       32.11       35.94     14.98 o
   4   4  15       33.27       33.42     15.13 o
   5   4  15        0.00       24.99     18.61 o
   6   4  15        0.06      -18.04     18.04 o
  -2   5  15        0.02      -11.85     12.67 o
  -1   5  15       12.06       16.15     14.18 o
   0   5  15       12.41        3.01     12.00 o
   1   5  15        1.46       -6.09     14.13 o
   2   5  15        0.00        6.34     11.85 o
   3   5  15       29.22       39.40     18.56 o
   4   5  15       59.47       44.81     16.43 o
   5   5  15        0.16        2.39     12.49 o
   6   5  15        0.00       -9.87     18.64 o
   7   5  15       17.85       27.18     31.39 o
  -2   6  15       34.59       35.46     15.37 o
  -1   6  15        3.56       20.22    104.18 o
   0   6  15       32.45       10.75      9.53 o
   1   6  15       49.24       53.64     18.07 o
   2   6  15        2.64        6.13     11.06 o
   3   6  15      162.66      204.44     25.22 o
   4   6  15        0.11        2.43     15.93 o
   5   6  15      158.51      108.63     21.68 o
   6   6  15        9.88        3.55     26.39 o
   7   6  15       11.21       21.29     21.84 o
  -2   7  15        4.10       10.02     15.91 o
  -1   7  15       11.27       17.41     20.58 o
   0   7  15        9.16       32.49      9.88 o
   1   7  15        0.06       -2.54     10.72 o
   2   7  15        1.04       -8.07      9.49 o
   3   7  15        1.27        3.15      9.72 o
   4   7  15      131.59      115.73     31.88 o
   5   7  15      142.61      189.49     31.38 o
   6   7  15       21.10       14.07     34.49 o
   7   7  15       15.42        1.40     20.10 o
  -1   8  15       11.16       15.26     17.59 o
   0   8  15       13.34       14.71     23.60 o
   1   8  15       92.08      109.22     17.01 o
   2   8  15       41.32       34.81     12.33 o
   3   8  15        5.20       -3.35     10.20 o
   4   8  15        0.13       -2.74      8.44 o
   5   8  15       16.20        9.81     14.00 o
   6   8  15        0.03       -6.69     31.00 o
   7   8  15        7.11       26.82     21.20 o
  -1   9  15        1.02        1.99     26.88 o
   0   9  15        1.09       13.20     11.26 o
   1   9  15       21.85       36.98     11.35 o
   2   9  15       34.60       38.03     12.98 o
   3   9  15      207.44      245.24     22.32 o
   4   9  15       20.51        3.24      9.46 o
   5   9  15        0.13        9.64     10.30 o
   6   9  15        1.54       13.84     16.06 o
   7   9  15        4.94       14.56     21.00 o
   0  10  15        0.44        6.77     10.85 o
   1  10  15        6.06       -5.22     10.01 o
   2  10  15        5.79       32.15     12.38 o
   3  10  15      108.65      117.67     21.62 o
   4  10  15       29.38       35.66     14.87 o
   5  10  15        8.51        1.94     13.75 o
   6  10  15        1.32       -8.19     17.99 o
   1  11  15        0.09       15.39     11.03 o
   2  11  15       14.79       33.21     12.70 o
   3  11  15        3.69       12.70     10.81 o
   4  11  15       14.94       11.57     14.23 o
   5  11  15       14.67        6.89     12.10 o
   6  11  15        1.17       -1.11     13.57 o
   2  12  15        1.54       29.44     32.38 o
   3  12  15       67.46      118.22     40.61 o
   4  12  15        0.10       11.08     14.12 o
   5  12  15        0.01       12.01     13.74 o
   1   3  16        2.29        7.40     10.17 o
   2   3  16        5.68       46.62     24.52 o
   3   3  16       13.12        4.58     13.32 o
   0   4  16       31.67       15.11     16.33 o
   1   4  16       49.25       61.63     22.29 o
   2   4  16       12.46      -10.55     13.10 o
   3   4  16        3.66       17.50     14.69 o
   4   4  16       14.04       29.96     19.50 o
   0   5  16        2.38       15.73     16.73 o
   1   5  16       16.92        5.85     16.54 o
   2   5  16       67.73       92.93     32.13 o
   3   5  16        3.01        7.81     15.00 o
   4   5  16       68.40       59.21     18.46 o
   5   5  16        1.90       -9.26     30.28 o
   0   6  16        4.79        5.79     12.93 o
   1   6  16        1.89       -0.32     15.40 o
   2   6  16       17.53       -8.42     14.07 o
   3   6  16      104.76       47.52     27.82 o
   4   6  16       11.52       38.80     29.37 o
   5   6  16       88.33       73.54     18.56 o
   0   7  16        0.91        1.69     18.83 o
   1   7  16       18.07       34.85     16.70 o
   2   7  16       83.75       30.23     37.59 o
   3   7  16        0.20       -2.05     20.54 o
   4   7  16       23.98       20.66     17.60 o
   5   7  16       22.45       36.46     20.53 o
   1   8  16        0.88        3.86     12.67 o
   2   8  16       11.84        9.91     20.38 o
   3   8  16        4.49       13.43     12.61 o
   4   8  16        0.08        4.98     33.86 o
   5   8  16       44.12       70.32     22.87 o
   1   9  16        0.20       37.28     26.16 o
   2   9  16       36.99       28.40     14.58 o
   3   9  16        2.89       -4.48     12.56 o
   4   9  16       12.41       13.93     18.42 o
   5   9  16        0.14       -8.87     14.27 o
   3  10  16      302.98      352.49     40.37 o
   4  10  16        0.01        2.82     15.46 o
 
